# Supplementary material for: Poly[μ-aqua-bis­(μ5-2,4-di­chloro­benzoato)dipotassium]
Source: Acta Crystallogr Sect E Struct Rep Online. 2013 Dec 18;70(Pt 1):m23. doi: 10.1107/S1600536813033503 (PMC3914057; doi:10.1107/S1600536813033503)
Supplement: Supplementary file 1 [file e-70-00m23-sup1.cif]

##############################################################################
#                                                                            #
# This CIF contains the data in a paper accepted for publication in          #
# Acta Crystallographica Section E. It conforms to the requirements of       #
# Notes for Authors for Acta Crystallographica Section E, and has been       #
# peer reviewed under the auspices of the IUCr Commission on Journals.       #
#                                                                            #
# Full details of the Crystallographic Information File format               #
# are given in the paper "The Crystallographic Information File (CIF):       #
# a New Standard Archive File for Crystallography" by S. R. Hall, F. H.      #
# Allen and I. D. Brown [Acta Cryst. (1991), A47, 655-685].                  #
#                                                                            #
# The current version of the core CIF dictionary is obtainable from          #
# ftp://ftp.iucr.org/pub/cif_core.dic.                                       #
#                                                                            #
# Software is freely available for graphical display of the structure(s)     #
# in this CIF. For information consult the CIF software page                 #
# http://www.iucr.org/resources/cif/software.                                #
#                                                                            #
# This file may be used for bona fide research purposes within the           #
# scientific community so long as proper attribution is given to the journal # 
# article from which it was obtained.                                        #
#                                                                            #
##############################################################################
data_global
_audit_creation_method     ' SHELXL97 (Sheldrick, 2008)'
_journal_date_recd_electronic     2013-12-03
_journal_date_accepted     2013-12-10
_journal_name_full     'Acta Crystallographica, Section E'
_journal_year     2014
_journal_volume     70
_journal_issue      1
_journal_page_first     m23
_journal_page_last     m23
_journal_paper_category     QM
_journal_paper_doi     10.1107/S1600536813033503
_journal_coeditor_code     WM2791
_publ_contact_author_name     'Dr Graham Smith'
_publ_contact_author_address
;
    Science and Engineering Faculty
    Queensland University of Technology
    GPO Box 2434, Brisbane, Queensland 4001,
    Australia
;
_publ_contact_author_email     'g.smith@qut.edu.au'
_publ_contact_author_fax     ' 61 7 3138 1804 '
_publ_contact_author_phone     ' 61 7 3300 2667 '
_publ_section_title
;
Poly[\m-aqua-bis(\m~5~-2,4-dichlorobenzoato)dipotassium]
;
loop_
    _publ_author_name
    _publ_author_address
    ' Graham Smith '
;
  Science and Engineering Faculty
  Queensland University of Technology
  GPO Box 2434, Brisbane, Queensland 4001,
  Australia
;
data_I
_database_code_depnum_ccdc_archive 'CCDC 976400'
_audit_creation_method     SHELXL-97
_chemical_name_systematic
;
Poly[\m-aqua-bis(\m~5~-2,4-dichlorobenzoato)dipotassium]
;
_chemical_name_common     'potassium 2,4-dichlorobenzoate hemihydrate'
_chemical_formula_moiety     'C14 H8 Cl4 K2 O5'
_chemical_formula_sum     'C14 H8 Cl4 K2 O5'
_chemical_formula_iupac     '[K2 (C7 H3 Cl2 O2)2 (H2 O)]'
_chemical_formula_weight     476.20
_chemical_melting_point     ?
_symmetry_cell_setting     monoclinic
_symmetry_space_group_name_H-M     'C 2/c'
_symmetry_space_group_name_Hall     '-C 2yc'
loop_
    _symmetry_equiv_pos_site_id
    _symmetry_equiv_pos_as_xyz
    1 x,y,z
    2 -x,y,1/2-z
    3 -x,-y,-z
    4 x,-y,1/2+z
    5 1/2+x,1/2+y,z
    6 1/2-x,1/2+y,1/2-z
    7 1/2-x,1/2-y,-z
    8 1/2+x,1/2-y,1/2+z
_cell_length_a     31.520(2)
_cell_length_b     4.3407(3)
_cell_length_c     12.7849(9)
_cell_angle_alpha     90.00
_cell_angle_beta     94.427(6)
_cell_angle_gamma     90.00
_cell_volume     1744.0(2)
_cell_formula_units_Z     4
_cell_measurement_reflns_used     2539
_cell_measurement_theta_min     3.56
_cell_measurement_theta_max     28.54
_cell_measurement_temperature     200.0(10)
_exptl_crystal_description     'plate'
_exptl_crystal_colour     'colourless'
_exptl_crystal_size_max     0.35
_exptl_crystal_size_mid     0.35
_exptl_crystal_size_min     0.04
_exptl_crystal_density_diffrn     1.814
_exptl_crystal_density_meas     ?
_exptl_crystal_density_method     'not measured'
_exptl_crystal_F_000     952
_exptl_absorpt_coefficient_mu     1.179
_exptl_absorpt_correction_type     multi-scan
_exptl_absorpt_process_details     '(<i>CrysAlis PRO</i>; Agilent, 2012)'
_exptl_absorpt_correction_T_min     0.706
_exptl_absorpt_correction_T_max     0.980
_exptl_special_details
;
;
_diffrn_ambient_temperature     200.0(10)
_diffrn_radiation_type     MoK\a
_diffrn_radiation_wavelength     0.71073
_diffrn_radiation_source     'fine-focus sealed tube'
_diffrn_radiation_monochromator     graphite
_diffrn_measurement_device_type     'Oxford diffraction Gemini-S CCD-detector'
_diffrn_measurement_method     '\w-scans'
_diffrn_detector_area_resol_mean     16.077
_diffrn_reflns_number     9909
_diffrn_reflns_av_R_equivalents     0.0839
_diffrn_reflns_av_sigmaI/netI     0.0402
_diffrn_reflns_theta_min     3.36
_diffrn_reflns_theta_max     26.00
_diffrn_reflns_theta_full     26.00
_diffrn_measured_fraction_theta_max     0.998
_diffrn_measured_fraction_theta_full     0.998
_diffrn_reflns_limit_h_min     -38
_diffrn_reflns_limit_h_max     38
_diffrn_reflns_limit_k_min     -5
_diffrn_reflns_limit_k_max     5
_diffrn_reflns_limit_l_min     -15
_diffrn_reflns_limit_l_max     15
_diffrn_standards_number     0
_diffrn_standards_interval_count     .
_diffrn_standards_interval_time     .
_diffrn_standards_decay_%     ?
_refine_special_details
;
Refinement of <i>F</i>^2^ against ALL reflections. The weighted <i>R</i>-factor
<i>wR</i> and goodness of fit <i>S</i> are based on <i>F</i>^2^, conventional
<i>R</i>-factors <i>R</i> are based on <i>F</i>, with <i>F</i> set to zero for
negative <i>F</i>^2^. The threshold expression of <i>F</i>^2^ >
\s(<i>F</i>^2^) is used only for calculating <i>R</i>-factors(gt) <i>etc</i>.
and is not relevant to the choice of reflections for refinement.
<i>R</i>-factors based on <i>F</i>^2^ are statistically about twice as large
as those based on <i>F</i>, and <i>R</i>- factors based on ALL data will be
even larger.
;
_reflns_number_total     1714
_reflns_number_gt     1534
_reflns_threshold_expression     I>2\s(I)
_refine_ls_structure_factor_coef     Fsqd
_refine_ls_matrix_type     full
_refine_ls_R_factor_all     0.0355
_refine_ls_R_factor_gt     0.0309
_refine_ls_wR_factor_gt     0.0774
_refine_ls_wR_factor_ref     0.0809
_refine_ls_goodness_of_fit_ref     1.085
_refine_ls_restrained_S_all     1.085
_refine_ls_number_reflns     1714
_refine_ls_number_parameters     114
_refine_ls_number_restraints     0
_refine_ls_hydrogen_treatment     constr
_refine_ls_weighting_scheme     calc
_refine_ls_weighting_details
         'calc w=1/[\s^2^(Fo^2^)+(0.0375P)^2^+0.3668P] where P=(Fo^2^+2Fc^2^)/3'
_atom_sites_solution_hydrogens     geom
_atom_sites_solution_primary     direct
_atom_sites_solution_secondary     difmap
_refine_ls_shift/su_max     0.000
_refine_ls_shift/su_mean     0.000
_refine_diff_density_max     0.373
_refine_diff_density_min     -0.234
_refine_ls_extinction_method     none
_refine_ls_extinction_coef     ?
loop_
    _atom_type_symbol
    _atom_type_description
    _atom_type_scat_dispersion_real
    _atom_type_scat_dispersion_imag
    _atom_type_scat_source
    'C' 'C' 0.0033 0.0016
                         'International Tables Vol C Tables 4.2.6.8 and 6.1.1.4'
    'H' 'H' 0.0000 0.0000
                         'International Tables Vol C Tables 4.2.6.8 and 6.1.1.4'
    'O' 'O' 0.0106 0.0060
                         'International Tables Vol C Tables 4.2.6.8 and 6.1.1.4'
    'Cl' 'Cl' 0.1484 0.1585
                         'International Tables Vol C Tables 4.2.6.8 and 6.1.1.4'
    'K' 'K' 0.2009 0.2494
                         'International Tables Vol C Tables 4.2.6.8 and 6.1.1.4'
_computing_data_collection     'CrysAlis PRO (Agilent, 2012)'
_computing_cell_refinement     'CrysAlis PRO (Agilent, 2012)'
_computing_data_reduction     'CrysAlis PRO (Agilent, 2012)'
_computing_structure_solution     'SHELXS97 (Sheldrick, 2008)'
_computing_structure_refinement
                      'SHELXL97 (Sheldrick, 2008) within WinGX (Farrugia, 2012)'
_computing_molecular_graphics     'PLATON (Spek, 2009)'
_computing_publication_material     'PLATON (Spek, 2009)'
loop_
    _atom_site_type_symbol
    _atom_site_label
    _atom_site_fract_x
    _atom_site_fract_y
    _atom_site_fract_z
    _atom_site_U_iso_or_equiv
    _atom_site_thermal_displace_type
    _atom_site_calc_flag
    _atom_site_refinement_flags
    _atom_site_occupancy
    _atom_site_disorder_assembly
    _atom_site_disorder_group
    K K1 0.033040(10)
                    0.72596(10) 0.39507(3) 0.0247(2) Uani d . 1.000 . .
    Cl Cl2 0.12895(2) 0.01261(12) 0.42912(4) 0.0310(2) Uani d . 1.000 . .
    Cl Cl4 0.252350(10)
                      0.66649(13) 0.63591(4) 0.0323(2) Uani d . 1.000 . .
    O O1W 0.00000 0.3018(4) 0.25000 0.0308(7) Uani d S 1.000 . .
    O O11 0.05794(4) 0.1264(4) 0.69714(11) 0.0316(5) Uani d . 1.000 . .
    O O12 0.04771(4) 0.2297(3) 0.52587(12) 0.0277(4) Uani d . 1.000 . .
    C C1 0.11633(6) 0.3174(4) 0.61306(15) 0.0207(6) Uani d . 1.000 . .
    C C2 0.14444(6) 0.2455(4) 0.53714(15) 0.0216(6) Uani d . 1.000 . .
    C C3 0.18614(6) 0.3470(5) 0.54411(16) 0.0238(6) Uani d . 1.000 . .
    C C4 0.20012(6) 0.5325(5) 0.62714(16) 0.0240(6) Uani d . 1.000 . .
    C C5 0.17357(6) 0.6139(5) 0.70386(16) 0.0279(6) Uani d . 1.000 . .
    C C6 0.13220(6) 0.5016(5) 0.69632(16) 0.0255(6) Uani d . 1.000 . .
    C C11 0.07044(6) 0.2136(4) 0.61080(16) 0.0217(6) Uani d . 1.000 . .
    H H3 0.20480 0.28990 0.49260 0.0290 Uiso c R 1.000 . .
    H H5 0.18340 0.74380 0.76040 0.0330 Uiso c R 1.000 . .
    H H6 0.11410 0.55210 0.74980 0.0310 Uiso c R 1.000 . .
    H H11W 0.01850 0.19190 0.22930 0.0460 Uiso d R 1.000 . .
loop_
    _atom_site_aniso_label
    _atom_site_aniso_U_11
    _atom_site_aniso_U_22
    _atom_site_aniso_U_33
    _atom_site_aniso_U_12
    _atom_site_aniso_U_13
    _atom_site_aniso_U_23
    K1 0.0248(3) 0.0267(3) 0.0228(3) -0.0016(2) 0.0024(2) -0.0007(2)
    Cl2 0.0301(3) 0.0387(3) 0.0251(3) -0.0074(2) 0.0079(2) -0.0099(2)
    Cl4 0.0208(3) 0.0434(3) 0.0326(3) -0.0062(2) 0.0021(2) -0.0011(2)
    O1W 0.0339(12) 0.0233(11) 0.0356(12) 0.0000 0.0051(9) 0.0000
    O11 0.0290(8) 0.0385(9) 0.0285(8) -0.0052(7) 0.0107(6) 0.0029(7)
    O12 0.0215(7) 0.0325(8) 0.0289(8) -0.0002(6) 0.0002(6) -0.0023(6)
    C1 0.0203(10) 0.0220(10) 0.0198(10) 0.0023(8) 0.0022(7) 0.0044(8)
    C2 0.0248(10) 0.0217(10) 0.0183(10) 0.0010(8) 0.0019(8) 0.0018(8)
    C3 0.0229(10) 0.0266(11) 0.0226(10) 0.0027(8) 0.0064(8) 0.0021(9)
    C4 0.0176(9) 0.0287(11) 0.0256(10) -0.0003(8) 0.0019(8) 0.0042(9)
    C5 0.0261(11) 0.0316(11) 0.0257(11) -0.0028(9) 0.0010(8) -0.0056(9)
    C6 0.0238(10) 0.0310(12) 0.0222(10) 0.0012(8) 0.0045(8) -0.0032(9)
    C11 0.0211(10) 0.0180(9) 0.0264(11) 0.0034(8) 0.0042(8) -0.0021(8)
_geom_special_details
;
Bond lengths, angles <i>etc</i>. have been calculated using the rounded
fractional coordinates. All su's are estimated from the variances of the
(full) variance-covariance matrix. The cell e.s.d.'s are taken into account in
the estimation of distances, angles and torsion angles
;
loop_
    _geom_bond_atom_site_label_1
    _geom_bond_atom_site_label_2
    _geom_bond_site_symmetry_1
    _geom_bond_site_symmetry_2
    _geom_bond_distance
    _geom_bond_publ_flag
    K1 O1W . . 2.7597(12) yes
    K1 O12 . . 2.7443(15) yes
    K1 Cl2 . 1_565 3.2670(7) yes
    K1 O12 . 1_565 2.7699(15) yes
    K1 O11 . 3_566 3.0826(14) yes
    K1 O12 . 3_566 2.8168(14) yes
    K1 O11 . 4_564 2.7815(15) yes
    Cl2 C2 . . 1.7503(19) no
    Cl4 C4 . . 1.741(2) no
    O11 C11 . . 1.259(2) no
    O12 C11 . . 1.256(2) no
    O1W H11W . . 0.8100 no
    O1W H11W . 2_555 0.8100 no
    C1 C11 . . 1.513(3) no
    C1 C2 . . 1.399(3) no
    C1 C6 . . 1.393(3) no
    C2 C3 . . 1.383(3) no
    C3 C4 . . 1.377(3) no
    C4 C5 . . 1.384(3) no
    C5 C6 . . 1.389(3) no
    C3 H3 . . 0.9500 no
    C5 H5 . . 0.9500 no
    C6 H6 . . 0.9500 no
loop_
    _geom_angle_atom_site_label_1
    _geom_angle_atom_site_label_2
    _geom_angle_atom_site_label_3
    _geom_angle_site_symmetry_1
    _geom_angle_site_symmetry_2
    _geom_angle_site_symmetry_3
    _geom_angle
    _geom_angle_publ_flag
    O1W K1 O12 . . . 85.58(4) no
    Cl2 K1 O1W 1_565 . . 129.86(2) no
    O1W K1 O12 . . 1_565 165.73(4) no
    O1W K1 O11 . . 3_566 65.80(4) no
    O1W K1 O12 . . 3_566 88.98(3) no
    O1W K1 O11 . . 4_564 70.16(4) no
    Cl2 K1 O12 1_565 . . 96.15(3) no
    O12 K1 O12 . . 1_565 103.85(4) no
    O11 K1 O12 3_566 . . 120.28(4) no
    O12 K1 O12 . . 3_566 87.10(4) no
    O11 K1 O12 4_564 . . 133.56(5) no
    Cl2 K1 O12 1_565 . 1_565 60.61(3) no
    Cl2 K1 O11 1_565 . 3_566 142.72(4) no
    Cl2 K1 O12 1_565 . 3_566 141.14(3) no
    Cl2 K1 O11 1_565 . 4_564 73.16(3) no
    O11 K1 O12 3_566 . 1_565 100.01(4) no
    O12 K1 O12 1_565 . 3_566 80.95(4) no
    O11 K1 O12 4_564 . 1_565 108.77(5) no
    O11 K1 O12 3_566 . 3_566 44.22(4) no
    O11 K1 O11 3_566 . 4_564 85.62(4) no
    O11 K1 O12 4_564 . 3_566 129.57(4) no
    K1 Cl2 C2 1_545 . . 121.60(7) no
    K1 O1W K1 . . 2_555 96.31(6) no
    K1 O11 C11 3_566 . . 86.96(11) no
    K1 O11 C11 4_565 . . 149.09(14) no
    K1 O11 K1 3_566 . 4_565 88.89(4) no
    K1 O12 C11 . . . 128.95(11) no
    K1 O12 K1 . . 1_545 103.85(5) no
    K1 O12 K1 . . 3_566 92.90(4) no
    K1 O12 C11 1_545 . . 122.38(11) no
    K1 O12 C11 3_566 . . 99.47(12) no
    K1 O12 K1 1_545 . 3_566 99.05(4) no
    K1 O1W H11W . . . 112.00 no
    K1 O1W H11W . . 2_555 115.00 no
    K1 O1W H11W 2_555 . . 115.00 no
    H11W O1W H11W . . 2_555 108.00 no
    K1 O1W H11W 2_555 . 2_555 112.00 no
    C2 C1 C6 . . . 116.67(17) no
    C2 C1 C11 . . . 125.17(17) no
    C6 C1 C11 . . . 118.16(17) no
    C1 C2 C3 . . . 122.28(18) no
    Cl2 C2 C3 . . . 116.16(15) no
    Cl2 C2 C1 . . . 121.55(14) no
    C2 C3 C4 . . . 118.81(18) no
    Cl4 C4 C3 . . . 119.31(15) no
    C3 C4 C5 . . . 121.38(18) no
    Cl4 C4 C5 . . . 119.32(16) no
    C4 C5 C6 . . . 118.51(19) no
    C1 C6 C5 . . . 122.31(18) no
    O11 C11 C1 . . . 115.87(17) no
    O12 C11 C1 . . . 118.73(17) no
    O11 C11 O12 . . . 125.36(17) no
    C2 C3 H3 . . . 121.00 no
    C4 C3 H3 . . . 121.00 no
    C4 C5 H5 . . . 121.00 no
    C6 C5 H5 . . . 121.00 no
    C1 C6 H6 . . . 119.00 no
    C5 C6 H6 . . . 119.00 no
loop_
    _geom_torsion_atom_site_label_1
    _geom_torsion_atom_site_label_2
    _geom_torsion_atom_site_label_3
    _geom_torsion_atom_site_label_4
    _geom_torsion_site_symmetry_1
    _geom_torsion_site_symmetry_2
    _geom_torsion_site_symmetry_3
    _geom_torsion_site_symmetry_4
    _geom_torsion
    _geom_torsion_publ_flag
    O12 K1 O1W K1 . . . 2_555 170.99(3) no
    O1W K1 O12 C11 . . . . 166.16(15) no
    O1W K1 O12 K1 . . . 1_545 10.86(3) no
    O1W K1 O12 K1 . . . 3_566 -89.20(3) no
    Cl2 K1 O12 C11 1_565 . . . 36.50(15) no
    Cl2 K1 O12 K1 1_565 . . 1_545 -118.80(4) no
    Cl2 K1 O12 K1 1_565 . . 3_566 141.14(3) no
    O12 K1 O12 C11 1_565 . . . -24.70(16) no
    O12 K1 O12 K1 1_565 . . 1_545 -180.00(4) no
    O12 K1 O12 K1 1_565 . . 3_566 79.94(4) no
    O11 K1 O12 C11 3_566 . . . -135.26(15) no
    O11 K1 O12 K1 3_566 . . 1_545 69.44(6) no
    O11 K1 O12 K1 3_566 . . 3_566 -30.62(6) no
    O12 K1 O12 C11 3_566 . . . -104.64(15) no
    O12 K1 O12 K1 3_566 . . 1_545 100.06(5) no
    O12 K1 O12 K1 3_566 . . 3_566 0.00(3) no
    O11 K1 O12 C11 4_564 . . . 109.06(16) no
    O11 K1 O12 K1 4_564 . . 1_545 -46.24(7) no
    O11 K1 O12 K1 4_564 . . 3_566 -146.30(5) no
    O12 K1 Cl2 C2 . . 1_565 1_565 -82.73(8) no
    O12 K1 O12 K1 . . 1_565 1_565 180.00(5) no
    O12 K1 O12 C11 . . 1_565 1_565 22.63(14) no
    O12 K1 O11 K1 . . 3_566 2_555 -112.99(5) no
    O12 K1 O11 C11 . . 3_566 3_566 36.37(13) no
    O12 K1 O12 K1 . . 3_566 3_566 0.00(4) no
    O12 K1 O12 C11 . . 3_566 3_566 -130.28(11) no
    O12 K1 O11 K1 . . 4_564 2_555 105.31(5) no
    O12 K1 O11 C11 . . 4_564 4_564 23.1(3) no
    K1 Cl2 C2 C1 1_545 . . . 0.07(18) no
    K1 Cl2 C2 C3 1_545 . . . 178.56(12) no
    K1 O11 C11 O12 3_566 . . . -20.38(19) no
    K1 O11 C11 C1 3_566 . . . 157.18(14) no
    K1 O11 C11 O12 4_565 . . . -103.1(3) no
    K1 O11 C11 C1 4_565 . . . 74.5(3) no
    K1 O12 C11 O11 . . . . 124.28(17) no
    K1 O12 C11 C1 . . . . -53.2(2) no
    K1 O12 C11 O11 1_545 . . . -84.4(2) no
    K1 O12 C11 C1 1_545 . . . 98.07(16) no
    K1 O12 C11 O11 3_566 . . . 22.7(2) no
    K1 O12 C11 C1 3_566 . . . -154.80(13) no
    C6 C1 C2 Cl2 . . . . 179.26(15) no
    C6 C1 C2 C3 . . . . 0.9(3) no
    C11 C1 C2 Cl2 . . . . -1.4(3) no
    C11 C1 C2 C3 . . . . -179.75(18) no
    C2 C1 C6 C5 . . . . 1.0(3) no
    C11 C1 C6 C5 . . . . -178.47(18) no
    C2 C1 C11 O11 . . . . 138.2(2) no
    C2 C1 C11 O12 . . . . -44.1(3) no
    C6 C1 C11 O11 . . . . -42.5(2) no
    C6 C1 C11 O12 . . . . 135.27(19) no
    Cl2 C2 C3 C4 . . . . 179.65(16) no
    C1 C2 C3 C4 . . . . -1.9(3) no
    C2 C3 C4 Cl4 . . . . -179.10(16) no
    C2 C3 C4 C5 . . . . 1.1(3) no
    Cl4 C4 C5 C6 . . . . -179.16(16) no
    C3 C4 C5 C6 . . . . 0.7(3) no
    C4 C5 C6 C1 . . . . -1.7(3) no
loop_
    _geom_hbond_atom_site_label_D
    _geom_hbond_atom_site_label_H
    _geom_hbond_atom_site_label_A
    _geom_hbond_site_symmetry_A
    _geom_hbond_distance_DH
    _geom_hbond_distance_HA
    _geom_hbond_distance_DA
    _geom_hbond_angle_DHA
    _geom_hbond_publ_flag
    O1W H11W O11 4_554 0.81 1.92 2.7271(19) 169 yes
_iucr_refine_instructions_details
;
TITL gs13gs19 DCBAK in C2/c
CELL  0.71073  31.5200   4.3407  12.7849   90.000   94.427   90.000
ZERR     8.00   0.0020   0.0003   0.0009    0.000    0.006    0.000
LATT   7
SYMM  - X,   Y, 1/2 - Z
SFAC  C    H    O    CL   K
UNIT  56   32   20   16   8
MERG   2
OMIT    -4.00  52.00
FMAP   2
PLAN   10
BOND   $H
ACTA
L.S.  10
TEMP   -73.00
WGHT    0.037500    0.366800
FVAR       2.88091
K1    5    0.033044    0.725964    0.395072    11.00000    0.02477    0.02674 =
         0.02278   -0.00074    0.00241   -0.00156
CL4  4    0.252348    0.666490    0.635913    11.00000    0.02077    0.04342 =
         0.03259   -0.00107    0.00206   -0.00618
CL2  4    0.128951    0.012610    0.429122    11.00000    0.03013    0.03873 =
         0.02513   -0.00991    0.00791   -0.00741
O12  3    0.047708    0.229727    0.525875    11.00000    0.02150    0.03251 =
         0.02885   -0.00228    0.00018   -0.00024
O11  3    0.057944    0.126408    0.697138    11.00000    0.02899    0.03853 =
         0.02855    0.00289    0.01065   -0.00515
O1W   3    0.000000    0.301826    0.250000    10.50000    0.03393    0.02334 =
         0.03556    0.00000    0.00512    0.00000
AFIX   3
H11W  2    0.018450    0.191866    0.229300    11.00000   -1.50000
AFIX   0
C1   1    0.116327    0.317421    0.613064    11.00000    0.02028    0.02198 =
         0.01978    0.00438    0.00221    0.00229
C2   1    0.144435    0.245538    0.537141    11.00000    0.02478    0.02166 =
         0.01828    0.00181    0.00187    0.00096
C3   1    0.186144    0.347023    0.544111    11.00000    0.02292    0.02657 =
         0.02260    0.00213    0.00639    0.00267
AFIX  43
H3   2    0.204819    0.289851    0.492551    11.00000   -1.20000
AFIX   0
C4   1    0.200124    0.532458    0.627136    11.00000    0.01761    0.02873 =
         0.02558    0.00417    0.00186   -0.00030
C5   1    0.173567    0.613893    0.703856    11.00000    0.02610    0.03155 =
         0.02567   -0.00564    0.00097   -0.00278
AFIX  43
H5   2    0.183417    0.743754    0.760423    11.00000   -1.20000
AFIX   0
C6   1    0.132198    0.501560    0.696315    11.00000    0.02384    0.03096 =
         0.02220   -0.00319    0.00446    0.00124
AFIX  43
H6   2    0.114081    0.552082    0.749825    11.00000   -1.20000
AFIX   0
C11  1    0.070443    0.213617    0.610804    11.00000    0.02114    0.01801 =
         0.02636   -0.00213    0.00421    0.00338
HKLF 4
REM  gs13gs19 DCBAK
REM R1 =  0.0309 for   1534 Fo > 4sig(Fo)  and  0.0355 for all   1714 data
REM    114 parameters refined using      0 restraints
END
WGHT      0.0345      0.5637
REM Highest difference peak  0.373,  deepest hole -0.234,  1-sigma level  0.067
Q1    1   0.1006 -0.0009  0.3961  11.00000  0.05    0.37
Q2    1   0.0608  0.7302  0.4316  11.00000  0.05    0.34
Q3    1   0.2243  0.6701  0.6038  11.00000  0.05    0.34
Q4    1   0.2210  0.5332  0.6372  11.00000  0.05    0.31
Q5    1   0.1480  0.6026  0.6837  11.00000  0.05    0.29
Q6    1   0.0061  0.7353  0.3552  11.00000  0.05    0.28
Q7    1   0.1290  0.2348  0.5872  11.00000  0.05    0.26
Q8    1   0.0936  0.2438  0.6122  11.00000  0.05    0.26
Q9    1   0.1702  0.2196  0.5587  11.00000  0.05    0.26
Q10   1   0.1977  0.3987  0.5996  11.00000  0.05    0.25
;
