# Supplementary material for: Poly[μ-aqua-bis­(μ5-2,4-di­chloro­benzoato)dipotassium]
Source: Acta Crystallogr Sect E Struct Rep Online. 2013 Dec 18;70(Pt 1):m23. doi: 10.1107/S1600536813033503 (PMC3914057; doi:10.1107/S1600536813033503)
Supplement: Supplementary file 2 [file e-70-00m23-Isup2.hkl]

# 
# h,k,l, Fc-squared, Fo-squared, sigma(Fo-squared) and status flag 
# 
data_I
_shelx_title ' gs13gs19 DCBAK' 
_shelx_refln_list_code          4 
_shelx_F_calc_maximum      316.33 
_exptl_crystal_F_000       952.00 
_reflns_d_resolution_high  0.8107 
 
loop_ 
 _symmetry_equiv_pos_as_xyz 
 'x, y, z' 
 '-x, y, -z+1/2' 
 'x+1/2, y+1/2, z' 
 '-x+1/2, y+1/2, -z+1/2' 
 '-x, -y, -z' 
 'x, -y, z-1/2' 
 '-x+1/2, -y+1/2, -z' 
 'x+1/2, -y+1/2, z-1/2' 
 
_cell_length_a    31.5200 
_cell_length_b     4.3407 
_cell_length_c    12.7849 
_cell_angle_alpha  90.000 
_cell_angle_beta   94.427 
_cell_angle_gamma  90.000 
 
_shelx_F_squared_multiplier     1.000 
 
loop_ 
 _refln_index_h 
 _refln_index_k 
 _refln_index_l 
 _refln_F_squared_calc 
 _refln_F_squared_meas 
 _refln_F_squared_sigma 
 _refln_observed_status 
   6   0   0        1.89       14.90      5.37 o 
   8   0   0    11068.26    10669.71    319.99 o 
  10   0   0    49547.21    49815.68    740.98 o 
  12   0   0    21303.59    22068.48    230.59 o 
  14   0   0    16039.27    16352.47    254.67 o 
  16   0   0    30104.32    31166.58    395.20 o 
  18   0   0    16511.95    16131.93    312.86 o 
  20   0   0        0.89        4.92      9.89 o 
  22   0   0      227.78      199.69     25.63 o 
  24   0   0    10448.51     9799.29    213.75 o 
  26   0   0     1658.43     1703.87     79.00 o 
  28   0   0     3383.47     3452.18    119.81 o 
  30   0   0      694.33      836.13     61.10 o 
  32   0   0     6057.29     6842.45    218.56 o 
  34   0   0      278.92      278.61     60.48 o 
  36   0   0      899.88      988.56    133.18 o 
  38   0   0      177.95      214.02     57.48 o 
   1   1   0      873.03      967.49     26.17 o 
   3   1   0      975.42     1157.29     27.01 o 
   5   1   0    15517.87    16922.12    241.82 o 
   7   1   0      529.77      484.68     17.51 o 
   9   1   0       52.22       38.08      5.96 o 
  11   1   0    12422.87    12847.25    298.70 o 
  13   1   0     1001.41     1219.21     46.25 o 
  15   1   0     2535.46     2362.21     70.55 o 
  17   1   0     2290.87     2149.99     71.35 o 
  19   1   0      818.25      732.55     38.68 o 
  21   1   0        2.63       12.77      6.42 o 
  23   1   0      355.34      320.37     27.93 o 
  25   1   0       17.68       25.71      8.26 o 
  27   1   0     2776.53     2835.97     91.55 o 
  29   1   0       82.60       71.64     14.92 o 
  31   1   0      190.83      188.18     29.64 o 
  33   1   0      205.75      279.88     36.36 o 
  35   1   0     1704.51     1910.47    112.93 o 
  37   1   0      247.54      359.92     83.10 o 
   0   2   0    16427.42    16967.94    287.70 o 
   2   2   0    12696.87    14487.42    188.16 o 
   4   2   0    31550.46    31836.47    319.49 o 
   6   2   0      558.18      575.17     26.66 o 
   8   2   0     3149.96     3146.52     85.54 o 
  10   2   0     7661.90     7960.98    123.99 o 
  12   2   0     1736.99     1716.82     54.19 o 
  14   2   0    11755.38    11532.38    172.16 o 
  16   2   0     5077.14     4805.64     92.86 o 
  18   2   0      477.22      423.40     30.24 o 
  20   2   0     2640.06     2379.68     75.36 o 
  22   2   0     1519.38     1428.78     60.49 o 
  24   2   0       56.68       56.62     13.29 o 
  26   2   0     2624.21     2386.84     84.61 o 
  28   2   0     9436.87     8831.15    169.56 o 
  30   2   0      887.66      817.01     61.10 o 
  32   2   0      481.71      467.20     47.24 o 
  34   2   0      795.98      840.65     65.29 o 
   1   3   0     1944.98     1949.23     94.87 o 
   3   3   0      635.46      628.12     30.96 o 
   5   3   0        0.06        8.99      6.85 o 
   7   3   0     5508.21     5077.08     99.49 o 
   9   3   0     1180.42     1090.30     36.07 o 
  11   3   0       12.01       14.76     10.22 o 
  13   3   0     2786.81     2799.93     78.12 o 
  15   3   0       16.52       12.94      7.24 o 
  17   3   0        6.98        4.85      7.06 o 
  19   3   0     1533.57     1466.04     59.27 o 
  21   3   0      725.43      707.19     53.44 o 
  23   3   0     2276.88     2348.25    145.35 o 
  25   3   0       44.31       25.56     13.83 o 
  27   3   0      591.19      582.62     59.52 o 
  29   3   0       42.81       47.34     20.21 o 
  31   3   0     1167.23     1226.20     91.69 o 
   0   4   0     4689.05     5090.09    220.64 o 
   2   4   0     2814.52     2898.39     94.10 o 
   4   4   0      846.90      857.39     50.78 o 
   6   4   0      856.59      860.98     55.92 o 
   8   4   0      845.04      912.14     57.94 o 
  10   4   0      390.59      397.40     39.11 o 
  12   4   0     6655.05     6586.51    163.27 o 
  14   4   0      310.88      313.75     34.34 o 
  16   4   0      554.54      548.75     43.05 o 
  18   4   0     1792.26     1773.23     80.82 o 
  20   4   0      933.73      942.57     60.44 o 
  22   4   0      409.60      521.98     49.01 o 
  24   4   0      372.39      364.59     48.33 o 
   1   5   0      131.66      139.87     25.29 o 
   3   5   0      716.45      806.66     59.61 o 
   5   5   0      413.29      428.07     47.33 o 
   7   5   0        0.83      -23.72     13.00 o 
   9   5   0       41.66       54.00     20.81 o 
  11   5   0        0.23      -23.41     13.96 o 
  13   5   0      336.23      274.75     36.98 o 
 -37   1   1     3286.14     3275.53    174.88 o 
 -35   1   1       17.78       57.05     24.29 o 
 -33   1   1     4508.25     4817.15    173.23 o 
 -31   1   1        0.06       27.35     13.94 o 
 -29   1   1      109.06      156.22     27.40 o 
 -27   1   1     2031.43     2114.85     76.89 o 
 -25   1   1      145.89      123.51     14.98 o 
 -23   1   1    16524.25    15526.94    233.27 o 
 -21   1   1      903.51      820.71     27.20 o 
 -19   1   1    10184.80     9796.54    125.20 o 
 -17   1   1      185.67      233.13     17.97 o 
 -15   1   1     1372.77     1199.49     36.49 o 
 -13   1   1     5982.99     6179.73    186.06 o 
 -11   1   1     6557.66     7320.93    420.38 o 
  -9   1   1     3236.89     3061.92     76.03 o 
  -7   1   1     5326.29     5693.34    191.40 o 
  -5   1   1     5888.44     5855.50    132.64 o 
  -3   1   1     2298.29     2576.56     63.92 o 
  -1   1   1     8487.18     9325.90    361.78 o 
   1   1   1    17575.75    18632.19    487.39 o 
   3   1   1    30642.63    36003.77    723.35 o 
   5   1   1    23006.16    22955.04    484.30 o 
   7   1   1     2913.91     2730.28     81.77 o 
   9   1   1    27896.69    27649.63    570.01 o 
  11   1   1    16562.17    16731.83    443.23 o 
  13   1   1    33748.82    35108.50    681.72 o 
  15   1   1     2245.72     2212.89     69.74 o 
  17   1   1     1258.74     1166.28     42.22 o 
  19   1   1      997.05      895.14     32.64 o 
  21   1   1      100.89       85.80     11.48 o 
  23   1   1     2743.97     2668.02     77.88 o 
  25   1   1      232.30      241.13     24.22 o 
  27   1   1     5438.43     5199.48    117.74 o 
  29   1   1     1058.87     1104.22     65.65 o 
  31   1   1      203.70      277.19     34.13 o 
  33   1   1       45.91       48.77     17.40 o 
  35   1   1       61.04       80.24     33.30 o 
  37   1   1      934.67      876.57     94.56 o 
 -36   2   1        2.58      -16.72     18.90 o 
 -34   2   1        6.24       12.30     17.79 o 
 -32   2   1      154.24      130.54     26.73 o 
 -30   2   1       13.88       17.37     11.06 o 
 -28   2   1      876.40      856.24     52.37 o 
 -26   2   1     1968.75     1771.62     66.08 o 
 -24   2   1      176.21      148.94     21.28 o 
 -22   2   1       13.34       21.55      8.50 o 
 -20   2   1     1527.75     1497.30     65.64 o 
 -18   2   1      563.84      578.20     35.74 o 
 -16   2   1     3324.04     3069.89     79.16 o 
 -14   2   1       20.26       20.21      5.60 o 
 -12   2   1     7633.08     8202.59    159.50 o 
 -10   2   1     4065.54     4086.61    120.88 o 
  -8   2   1     1716.01     1935.70     56.77 o 
  -6   2   1     5497.09     5549.73    133.26 o 
  -4   2   1       43.09       52.95      8.22 o 
  -2   2   1     3260.51     3323.28     71.49 o 
   0   2   1     7867.17     8433.24    192.34 o 
   2   2   1      446.98      394.22     25.37 o 
   4   2   1    11736.95    11336.85    367.80 o 
   6   2   1      281.97      246.94     11.00 o 
   8   2   1      853.55      733.05     32.19 o 
  10   2   1     2148.00     2063.13     77.23 o 
  12   2   1     3028.58     2963.89     68.50 o 
  14   2   1      427.57      391.83     24.77 o 
  16   2   1     4958.77     4797.83     94.39 o 
  18   2   1      310.45      275.86     24.31 o 
  20   2   1     2798.55     2687.37     80.74 o 
  22   2   1     2294.58     2134.11     74.53 o 
  24   2   1      584.67      567.83     40.35 o 
  26   2   1     2461.37     2550.86    101.32 o 
  28   2   1       69.20      106.86     19.90 o 
  30   2   1      420.40      392.42     37.45 o 
  32   2   1      667.37      623.01     55.67 o 
  34   2   1      244.98      231.67     33.72 o 
 -31   3   1        3.60       -1.25     17.01 o 
 -29   3   1        6.34        6.46     12.21 o 
 -27   3   1        4.85       17.83     12.72 o 
 -25   3   1       17.61       41.16     16.10 o 
 -23   3   1      746.34      752.44     48.67 o 
 -21   3   1     3620.26     3361.03    118.88 o 
 -19   3   1     1106.32     1090.71     54.35 o 
 -17   3   1     1059.41     1119.78     49.76 o 
 -15   3   1     1114.47     1097.18     47.47 o 
 -13   3   1       52.82       46.54     10.09 o 
 -11   3   1      696.73      697.77     37.86 o 
  -9   3   1      538.32      510.76     31.83 o 
  -7   3   1      814.96      823.95     37.36 o 
  -5   3   1     1325.63     1340.79     50.16 o 
  -3   3   1       40.87       21.03      6.30 o 
  -1   3   1      841.91      830.45     34.57 o 
   1   3   1     2477.66     2505.69     92.77 o 
   3   3   1      112.15      110.79      9.98 o 
   5   3   1      200.72      189.19     14.52 o 
   7   3   1      155.74      152.11     12.83 o 
   9   3   1     2194.71     2105.73     49.78 o 
  11   3   1     3771.55     3516.48     87.79 o 
  13   3   1     4554.41     4128.76     99.83 o 
  15   3   1      572.88      513.89     39.94 o 
  17   3   1      771.41      722.13     45.75 o 
  19   3   1      464.17      471.65     37.59 o 
  21   3   1      145.71      152.10     25.60 o 
  23   3   1     1764.21     1668.51     81.50 o 
  25   3   1      876.77      840.68     69.83 o 
  27   3   1      964.46      987.56     77.98 o 
  29   3   1     1687.13     1602.69    102.65 o 
  31   3   1      623.76      643.74     66.16 o 
 -24   4   1      334.81      301.69     39.19 o 
 -22   4   1       20.97       26.18     13.09 o 
 -20   4   1      837.93      885.53     62.67 o 
 -18   4   1      410.73      396.13     38.87 o 
 -16   4   1     1113.67     1068.13     61.63 o 
 -14   4   1       24.73       57.12     19.35 o 
 -12   4   1     1997.52     1931.74     85.70 o 
 -10   4   1      276.10      303.00     34.12 o 
  -8   4   1        1.15      -10.47      7.38 o 
  -6   4   1     3132.31     2947.29     95.53 o 
  -4   4   1      355.10      364.45     31.22 o 
  -2   4   1      102.29      132.30     17.93 o 
   0   4   1       52.34       43.05     12.61 o 
   2   4   1      569.71      579.53     39.98 o 
   4   4   1     2587.60     2501.19     87.52 o 
   6   4   1       54.20       63.90     18.95 o 
   8   4   1     2788.05     2720.40    113.66 o 
  10   4   1      301.28      296.22     33.99 o 
  12   4   1      837.62      900.57     59.32 o 
  14   4   1      654.11      620.93     48.98 o 
  16   4   1     1204.74     1165.19     65.29 o 
  18   4   1      664.52      625.03     48.68 o 
  20   4   1       90.48      106.51     22.16 o 
  22   4   1      267.76      313.55     40.93 o 
  24   4   1      122.37      150.70     31.57 o 
 -13   5   1       59.72       31.80     25.66 o 
 -11   5   1      791.26      826.68     58.73 o 
  -9   5   1      522.33      510.27     46.46 o 
  -7   5   1     1349.43     1414.16     84.77 o 
  -5   5   1      164.15      149.23     26.49 o 
  -3   5   1      456.44      560.34     47.97 o 
  -1   5   1        3.40       -7.02      8.75 o 
   1   5   1      256.49      302.85     35.93 o 
   3   5   1      129.37      124.32     24.85 o 
   5   5   1        0.01        5.70     11.36 o 
   7   5   1      619.11      669.26     65.80 o 
   9   5   1        1.03       -6.16     14.45 o 
  11   5   1      993.11      987.68     70.54 o 
  13   5   1      114.70      101.45     20.07 o 
 -38   0   2      708.54      819.25    109.45 o 
 -36   0   2       78.82       50.93     33.80 o 
 -34   0   2     6957.60     6880.64    267.56 o 
 -32   0   2       93.17      112.54     30.37 o 
 -30   0   2       61.08       63.03     22.33 o 
 -28   0   2     1980.32     1959.29    105.86 o 
 -26   0   2      467.75      477.93     34.60 o 
 -24   0   2     2480.10     2539.03    135.86 o 
 -22   0   2    15366.47    14846.03    209.92 o 
 -20   0   2     8242.30     7826.00    131.14 o 
 -18   0   2     2944.31     2660.06     66.93 o 
 -16   0   2      181.68      181.50     12.29 o 
 -14   0   2     6788.96     7016.96    173.12 o 
 -12   0   2    31950.53    31953.28    691.71 o 
 -10   0   2    62971.98    64073.97   1586.58 o 
  -8   0   2    11795.24    11930.10    112.16 o 
  -6   0   2      571.16      668.76     33.66 o 
  -4   0   2    22169.29    24299.41    186.66 o 
  -2   0   2     5082.92     5656.09    145.77 o 
   2   0   2     1891.50     1991.85     69.74 o 
   4   0   2       36.57       31.03      5.59 o 
   6   0   2      121.27      127.08      7.85 o 
   8   0   2    13435.89    12622.70    119.55 o 
  10   0   2    21495.41    20462.64    193.91 o 
  12   0   2     7767.68     8098.84     91.56 o 
  14   0   2     1714.40     1947.13     50.78 o 
  16   0   2     1713.19     1754.13     87.15 o 
  18   0   2     4601.12     4900.20    127.60 o 
  20   0   2    15681.83    14679.33    398.45 o 
  22   0   2     2920.97     2935.29    117.80 o 
  24   0   2     1106.21     1155.84     67.22 o 
  26   0   2      983.72      999.62     64.98 o 
  28   0   2     3949.12     3939.69    134.74 o 
  30   0   2      187.18      139.61     31.39 o 
  32   0   2      289.45      295.36     44.89 o 
  34   0   2     2136.41     2268.48    218.12 o 
  36   0   2     1149.86     1228.40    190.92 o 
  38   0   2     2229.12     2325.79    428.14 o 
 -37   1   2       34.95       65.20     22.63 o 
 -35   1   2       15.69       38.13     23.17 o 
 -33   1   2     1969.82     1964.25    106.54 o 
 -31   1   2      692.11      851.91     67.29 o 
 -29   1   2      702.08      767.89     59.22 o 
 -27   1   2      637.91      643.81     43.64 o 
 -25   1   2     3226.15     3176.79    103.32 o 
 -23   1   2     8803.29     8224.34    126.25 o 
 -21   1   2        0.07        9.17      4.69 o 
 -19   1   2      515.74      432.06     20.60 o 
 -17   1   2     7922.39     7469.21    266.98 o 
 -15   1   2    11179.12    10930.65    406.05 o 
 -13   1   2       16.39       21.43      7.08 o 
 -11   1   2     5877.53     6181.88    224.43 o 
  -9   1   2      517.67      441.12     18.97 o 
  -7   1   2    42456.51    45129.62   2819.83 o 
  -5   1   2     2071.45     2259.79     83.02 o 
  -3   1   2     2158.74     2173.41     82.67 o 
  -1   1   2    14990.09    15742.83    784.59 o 
   1   1   2    52183.56    56145.73   2354.83 o 
   3   1   2    14662.99    15819.87    883.60 o 
   5   1   2    17914.79    19034.76    434.95 o 
   7   1   2        3.36       23.89      4.68 o 
   9   1   2    15368.11    15824.63    307.08 o 
  11   1   2      133.92      114.94      9.57 o 
  13   1   2      789.76      714.05     24.80 o 
  15   1   2      614.51      627.30     27.34 o 
  17   1   2    12058.42    11488.04    171.51 o 
  19   1   2     3507.18     3430.01     72.16 o 
  21   1   2      620.65      555.78     28.61 o 
  23   1   2      398.94      416.17     30.65 o 
  25   1   2     5071.53     4874.46    121.20 o 
  27   1   2     1102.76     1045.56     53.51 o 
  29   1   2        1.61       15.29     10.10 o 
  31   1   2      133.88      138.02     23.85 o 
  33   1   2      173.92      203.52     29.84 o 
  35   1   2     1126.09     1278.95     90.71 o 
  37   1   2       76.05      162.36     54.44 o 
 -36   2   2      833.97      834.98     68.82 o 
 -34   2   2       23.34       62.81     20.17 o 
 -32   2   2      460.26      490.50     47.60 o 
 -30   2   2      469.95      467.57     44.76 o 
 -28   2   2     2142.29     1853.03     86.64 o 
 -26   2   2     2046.57     2025.35     86.45 o 
 -24   2   2     1037.22     1034.93     58.74 o 
 -22   2   2      331.34      334.89     26.77 o 
 -20   2   2     4025.20     3974.40    118.51 o 
 -18   2   2     4118.56     3775.05    111.16 o 
 -16   2   2     1065.47     1015.81     44.57 o 
 -14   2   2     6386.85     6183.62    116.16 o 
 -12   2   2     9287.55     9909.98    332.30 o 
 -10   2   2     5902.04     6091.36    240.24 o 
  -8   2   2    13943.69    14229.70    537.85 o 
  -6   2   2    18023.28    18111.97    659.51 o 
  -4   2   2       41.42       33.55      4.86 o 
  -2   2   2     4822.12     4654.58    293.86 o 
   0   2   2     1482.02     1712.17     68.35 o 
   2   2   2      314.49      349.13     17.64 o 
   4   2   2      961.09      851.98     47.19 o 
   6   2   2    17353.81    17543.60    663.18 o 
   8   2   2       59.11       50.22      5.12 o 
  10   2   2      243.33      245.57     16.26 o 
  12   2   2     1696.99     1651.05     48.27 o 
  14   2   2      665.56      604.56     30.22 o 
  16   2   2     3122.61     2950.54     77.33 o 
  18   2   2     5559.73     5383.41    119.62 o 
  20   2   2      347.31      355.97     28.99 o 
  22   2   2       94.50      126.48     17.00 o 
  24   2   2     5663.67     5565.36    174.14 o 
  26   2   2      183.67      195.99     26.44 o 
  28   2   2       32.94       17.63     11.24 o 
  30   2   2       15.37       25.12     14.01 o 
  32   2   2      306.15      371.08     39.72 o 
  34   2   2      248.39      268.51     37.97 o 
 -31   3   2      346.23      329.91     39.71 o 
 -29   3   2     3151.64     2936.44    118.77 o 
 -27   3   2     1074.77     1067.83     79.43 o 
 -25   3   2       29.79       34.35     12.55 o 
 -23   3   2        4.61        3.98     12.09 o 
 -21   3   2     3564.23     3438.07    128.32 o 
 -19   3   2     3260.37     3088.63    102.42 o 
 -17   3   2      110.79       87.53     13.53 o 
 -15   3   2      110.48      122.56     16.61 o 
 -13   3   2     3131.29     3090.21     93.15 o 
 -11   3   2     9947.12     9661.56    443.47 o 
  -9   3   2       22.00       15.94      6.88 o 
  -7   3   2     2051.57     2135.29     74.35 o 
  -5   3   2       18.23       21.45      6.57 o 
  -3   3   2    17492.30    17544.87    525.04 o 
  -1   3   2     1618.57     1506.01     66.52 o 
   1   3   2      530.03      531.36     27.43 o 
   3   3   2     2949.87     2831.92     94.08 o 
   5   3   2     2725.95     2607.77     71.83 o 
   7   3   2     5645.31     5640.09    125.43 o 
   9   3   2      181.18      173.02     18.11 o 
  11   3   2      455.56      402.38     35.01 o 
  13   3   2    13620.57    12822.22    341.83 o 
  15   3   2     4240.73     4350.92    140.34 o 
  17   3   2        0.41       27.04     11.41 o 
  19   3   2      593.56      608.78     43.15 o 
  21   3   2     4205.57     4034.04    123.03 o 
  23   3   2      393.32      406.91     49.19 o 
  25   3   2      340.10      310.50     62.12 o 
  27   3   2       31.85       57.09     22.75 o 
  29   3   2     3884.17     4009.72    167.32 o 
  31   3   2     3296.64     3558.31    162.14 o 
 -24   4   2       76.16       86.05     20.61 o 
 -22   4   2     2332.30     2457.01    108.16 o 
 -20   4   2      244.05      282.09     36.20 o 
 -18   4   2        6.16       28.25     14.31 o 
 -16   4   2      196.91      153.98     23.49 o 
 -14   4   2      123.02      152.21     23.68 o 
 -12   4   2     2342.76     2302.54     84.98 o 
 -10   4   2     5293.15     5226.51    133.56 o 
  -8   4   2     1624.15     1705.36     63.70 o 
  -6   4   2      123.24      131.82     18.51 o 
  -4   4   2     1160.67     1173.81     53.17 o 
  -2   4   2      140.78      144.70     19.32 o 
   0   4   2     2511.13     2475.14     84.63 o 
   2   4   2     1988.47     1911.37     73.84 o 
   4   4   2      100.04      109.83     18.17 o 
   6   4   2      118.53      125.22     21.43 o 
   8   4   2     1996.77     1990.10     87.78 o 
  10   4   2        1.29       -6.91     11.83 o 
  12   4   2        9.66       -1.47     11.82 o 
  14   4   2      162.14      128.82     24.05 o 
  16   4   2       42.60       32.89     11.95 o 
  18   4   2        0.37       12.65     13.52 o 
  20   4   2      428.42      524.48     51.01 o 
  22   4   2     1332.84     1356.42     84.30 o 
  24   4   2      112.36      134.35     31.55 o 
 -13   5   2      369.20      382.24     42.64 o 
 -11   5   2      238.35      194.48     26.79 o 
  -9   5   2        0.17      -19.39      9.88 o 
  -7   5   2     2855.01     2906.34    120.70 o 
  -5   5   2      239.23      220.20     32.18 o 
  -3   5   2       55.38       29.88     18.69 o 
  -1   5   2       13.66        9.70     13.90 o 
   1   5   2     1175.24     1244.42    115.22 o 
   3   5   2      234.41      249.58     40.03 o 
   5   5   2     1495.60     1443.96     95.79 o 
   7   5   2      940.70      982.56     69.46 o 
   9   5   2      271.31      280.52     38.75 o 
  11   5   2      263.52      285.97     36.67 o 
 -37   1   3      192.50      171.09     44.79 o 
 -35   1   3      670.22      822.63     71.11 o 
 -33   1   3      119.49      162.34     29.62 o 
 -31   1   3      812.35      891.14     69.56 o 
 -29   1   3      143.12      184.90     31.74 o 
 -27   1   3     8887.88     8053.93    158.61 o 
 -25   1   3       55.96       67.92     21.05 o 
 -23   1   3     1208.36     1162.97     38.22 o 
 -21   1   3        0.90       20.97      6.99 o 
 -19   1   3     2486.38     2499.07     56.26 o 
 -17   1   3     2342.03     2246.08     75.83 o 
 -15   1   3      131.46      120.97     12.92 o 
 -13   1   3    17681.98    19032.62    331.84 o 
 -11   1   3      183.01      122.95      9.58 o 
  -9   1   3    20769.30    22337.83    709.04 o 
  -7   1   3       64.00       76.16      6.56 o 
  -5   1   3        4.07        8.41      3.72 o 
  -3   1   3    16116.16    16014.55    814.27 o 
  -1   1   3     5263.85     5779.87    272.15 o 
   1   1   3   100067.66   104265.98   4550.82 o 
   3   1   3       22.35       41.21      5.12 o 
   5   1   3    21332.95    22171.60    437.34 o 
   7   1   3     4442.21     4876.02     90.96 o 
   9   1   3     7457.75     7452.58    208.21 o 
  11   1   3     3242.51     3227.33     56.41 o 
  13   1   3      151.40      121.41     10.81 o 
  15   1   3    13604.45    13578.01    138.36 o 
  17   1   3      119.75       97.39     11.66 o 
  19   1   3    20126.77    20273.22    228.55 o 
  21   1   3        9.04       33.28     10.58 o 
  23   1   3     1160.74     1098.23     56.61 o 
  25   1   3     3530.95     3435.68    104.43 o 
  27   1   3      571.58      535.02     42.84 o 
  29   1   3     7439.18     8018.08    194.79 o 
  31   1   3       14.91       54.67     17.89 o 
  33   1   3     2588.41     2830.74    107.50 o 
  35   1   3       35.80       87.23     20.62 o 
 -34   2   3     1335.31     1381.38     82.75 o 
 -32   2   3        6.58       38.47     16.61 o 
 -30   2   3      907.30      941.35     57.81 o 
 -28   2   3       21.98       17.98     11.52 o 
 -26   2   3     2173.41     2184.17     82.18 o 
 -24   2   3      762.29      725.90     45.05 o 
 -22   2   3     1144.60     1119.94     52.66 o 
 -20   2   3     2355.22     2371.77     74.19 o 
 -18   2   3      980.08      973.32     39.32 o 
 -16   2   3       75.19       67.78     12.81 o 
 -14   2   3      172.64      136.11     11.86 o 
 -12   2   3     2815.90     2905.23     84.98 o 
 -10   2   3     4798.10     4973.30    254.68 o 
  -8   2   3     2261.37     2295.33     96.75 o 
  -6   2   3      173.48      155.94     11.62 o 
  -4   2   3     1328.25     1346.24     44.97 o 
  -2   2   3      365.61      311.88     14.79 o 
   0   2   3     2610.52     2675.05    134.92 o 
   2   2   3     8104.91     8397.32    522.43 o 
   4   2   3     1392.74     1582.11     69.43 o 
   6   2   3    10211.42    10574.71    549.44 o 
   8   2   3        3.80        9.71      3.21 o 
  10   2   3      155.14      154.99     14.40 o 
  12   2   3     1309.87     1323.86     41.41 o 
  14   2   3      958.72      969.54     35.59 o 
  16   2   3        2.53        8.42      7.61 o 
  18   2   3     1097.74     1061.99     45.62 o 
  20   2   3      877.00      825.57     41.10 o 
  22   2   3      368.59      355.29     36.20 o 
  24   2   3       57.66       49.45     22.54 o 
  26   2   3        0.29       31.72     15.26 o 
  28   2   3      137.06      134.01     30.87 o 
  30   2   3        0.58        1.97     18.22 o 
  32   2   3      392.09      423.13     47.42 o 
  34   2   3      367.58      413.03     55.40 o 
 -31   3   3     1291.69     1149.80     78.53 o 
 -29   3   3      310.97      310.73     35.58 o 
 -27   3   3      844.22      747.73     47.94 o 
 -25   3   3      617.72      600.96     42.99 o 
 -23   3   3       25.58       23.13      9.57 o 
 -21   3   3       56.73       91.45     16.19 o 
 -19   3   3       48.42       39.97     10.17 o 
 -17   3   3      100.08       80.42     13.06 o 
 -15   3   3       14.14        9.37      6.88 o 
 -13   3   3      404.70      402.22     26.16 o 
 -11   3   3     2731.82     2761.22    121.83 o 
  -9   3   3     3204.39     3202.80    123.89 o 
  -7   3   3      493.36      474.04     25.32 o 
  -5   3   3      686.12      685.76     29.53 o 
  -3   3   3       51.36       56.46     10.00 o 
  -1   3   3     7363.58     7564.12    286.27 o 
   1   3   3     8711.85     8493.12    256.53 o 
   3   3   3     6162.79     6149.20    258.72 o 
   5   3   3     2102.59     1969.72     83.61 o 
   7   3   3     1271.83     1241.75     50.32 o 
   9   3   3     1014.24     1019.55     45.03 o 
  11   3   3     2191.40     2096.65     79.23 o 
  13   3   3     2899.44     2758.85     92.51 o 
  15   3   3      111.75      112.06     17.71 o 
  17   3   3     2296.86     2359.91    105.68 o 
  19   3   3     1873.45     1828.86     87.51 o 
  21   3   3      267.78      275.10     31.94 o 
  23   3   3       28.66        9.86      9.91 o 
  25   3   3      260.58      221.53     39.55 o 
  27   3   3      314.07      331.50     46.16 o 
  29   3   3      518.13      527.43     61.14 o 
 -24   4   3       40.95       37.85     11.60 o 
 -22   4   3      427.69      392.21     42.65 o 
 -20   4   3        5.46       21.19     14.21 o 
 -18   4   3        4.19       15.43     11.91 o 
 -16   4   3     1189.21     1146.98     61.90 o 
 -14   4   3      339.89      332.27     31.48 o 
 -12   4   3      865.90      922.54     49.73 o 
 -10   4   3      731.61      757.42     44.75 o 
  -8   4   3      410.24      457.49     33.75 o 
  -6   4   3      536.34      503.13     39.43 o 
  -4   4   3       12.93       19.13     11.14 o 
  -2   4   3     1046.09     1063.39     50.64 o 
   0   4   3       64.13       62.17     11.08 o 
   2   4   3      644.00      628.39     47.06 o 
   4   4   3      403.67      351.38     37.88 o 
   6   4   3     1599.08     1521.62     76.30 o 
   8   4   3        6.49       15.29     14.62 o 
  10   4   3      296.31      259.52     31.73 o 
  12   4   3      367.14      403.30     40.98 o 
  14   4   3       37.55       41.92     14.87 o 
  16   4   3      553.17      520.19     50.39 o 
  18   4   3        1.86       -4.76     12.44 o 
  20   4   3       55.18       98.49     24.36 o 
  22   4   3        3.76        8.97     14.38 o 
  24   4   3       76.05       68.59     26.31 o 
 -11   5   3     1218.12     1288.40     80.99 o 
  -9   5   3      604.98      537.94     48.23 o 
  -7   5   3      483.31      499.34     46.49 o 
  -5   5   3       48.43       55.24     28.43 o 
  -3   5   3       14.74       22.90     14.35 o 
  -1   5   3      495.78      543.93     57.64 o 
   1   5   3      156.91      144.75     28.10 o 
   3   5   3     3067.22     3116.71    163.90 o 
   5   5   3       19.55       55.30     24.39 o 
   7   5   3      383.37      402.73     49.61 o 
   9   5   3      204.21      161.08     28.00 o 
  11   5   3        7.80       25.59     15.62 o 
 -38   0   4     1277.77     1623.62    269.37 o 
 -36   0   4     1083.99     1085.18    121.33 o 
 -34   0   4       97.23      188.89     39.44 o 
 -32   0   4    10488.35     9976.79    414.53 o 
 -30   0   4      556.82      632.76     64.20 o 
 -28   0   4      231.89      229.17     39.93 o 
 -26   0   4      561.05      496.08     52.50 o 
 -24   0   4     9026.75     8586.21    342.50 o 
 -22   0   4    44526.23    42805.48    437.50 o 
 -20   0   4     1530.66     1376.43     47.80 o 
 -18   0   4     6565.63     6160.43    214.55 o 
 -16   0   4      410.06      384.19     22.76 o 
 -14   0   4    39029.14    39299.13    760.41 o 
 -12   0   4     1097.72     1277.47     61.20 o 
 -10   0   4     1422.69     1649.60     50.02 o 
  -8   0   4    29759.28    33303.68    532.06 o 
  -6   0   4    32655.04    37435.71    560.55 o 
  -4   0   4    23387.12    25438.17    541.27 o 
  -2   0   4     6780.10     7580.47    151.85 o 
   0   0   4    27941.15    30219.39    290.14 o 
   2   0   4    30015.71    32921.07    717.84 o 
   4   0   4     3510.14     3326.25     88.00 o 
   6   0   4     5825.43     5673.33    170.97 o 
   8   0   4      413.09      569.12     29.54 o 
  10   0   4    30566.32    28676.32    625.64 o 
  12   0   4       18.93       22.01      5.16 o 
  14   0   4     3748.58     3619.60     83.18 o 
  16   0   4       58.25       29.83      7.61 o 
  18   0   4    31476.75    30449.47    690.83 o 
  20   0   4       22.04       15.17     13.41 o 
  22   0   4      780.51      741.96     54.10 o 
  24   0   4     1316.66     1277.80     73.98 o 
  26   0   4      402.08      401.64     42.78 o 
  28   0   4    15082.33    14679.05    747.42 o 
  30   0   4     3214.80     3216.37    163.78 o 
  32   0   4      637.79      697.02     61.98 o 
  34   0   4      701.03      688.96     63.63 o 
  36   0   4      334.41      377.99     50.55 o 
 -37   1   4       59.02       70.19     17.22 o 
 -35   1   4      634.49      686.02     67.29 o 
 -33   1   4     1048.69     1137.92     83.07 o 
 -31   1   4      490.28      525.89     62.78 o 
 -29   1   4      784.84      756.83     62.67 o 
 -27   1   4       55.67       63.29     20.21 o 
 -25   1   4      228.02      251.67     24.18 o 
 -23   1   4      842.25      782.31     36.76 o 
 -21   1   4      228.57      209.99     14.74 o 
 -19   1   4        0.32        5.26      7.28 o 
 -17   1   4     6304.80     6548.69     93.80 o 
 -15   1   4      741.17      768.15     42.06 o 
 -13   1   4     2036.95     1898.11     63.44 o 
 -11   1   4     1118.60     1185.90     41.29 o 
  -9   1   4     1044.95      874.62     47.84 o 
  -7   1   4       50.18       67.26      5.53 o 
  -5   1   4     3185.00     2844.48    166.44 o 
  -3   1   4     2479.80     2579.37    127.60 o 
  -1   1   4     1131.82     1133.13     60.39 o 
   1   1   4     1373.97     1436.63     74.96 o 
   3   1   4     7663.50     8059.78    347.63 o 
   5   1   4      233.93      195.66     13.16 o 
   7   1   4     3449.91     3533.89    123.31 o 
   9   1   4      106.67      107.73      9.10 o 
  11   1   4      828.85      855.36     28.66 o 
  13   1   4    10984.16    10879.53    182.38 o 
  15   1   4      742.44      645.10     23.38 o 
  17   1   4       17.45       21.01      7.07 o 
  19   1   4     2740.36     2582.08     53.29 o 
  21   1   4      711.15      678.93     34.76 o 
  23   1   4        8.16       14.14     10.81 o 
  25   1   4      496.48      489.35     36.46 o 
  27   1   4      733.36      722.88     45.90 o 
  29   1   4     1592.02     1703.84     72.71 o 
  31   1   4       95.07      147.91     23.10 o 
  33   1   4       70.04       99.00     18.98 o 
  35   1   4      794.96      818.49     56.10 o 
 -34   2   4        0.67       28.27     18.82 o 
 -32   2   4      899.62      870.44     73.92 o 
 -30   2   4      489.76      504.07     48.65 o 
 -28   2   4     4851.10     4706.83    114.76 o 
 -26   2   4      966.58     1015.07     50.92 o 
 -24   2   4     1330.68     1264.15     54.84 o 
 -22   2   4     2323.42     2276.72     65.31 o 
 -20   2   4      572.64      582.73     32.08 o 
 -18   2   4    12652.42    12480.21    432.67 o 
 -16   2   4     3711.00     3686.11    158.70 o 
 -14   2   4       31.34       33.08      8.42 o 
 -12   2   4     4442.94     4566.69    273.91 o 
 -10   2   4     8332.81     8647.63    399.06 o 
  -8   2   4      681.95      625.90     36.56 o 
  -6   2   4     2851.28     2906.74    175.70 o 
  -4   2   4     6512.08     6121.93    369.40 o 
  -2   2   4     5499.23     5046.71    270.02 o 
   0   2   4     2309.78     2002.61    154.35 o 
   2   2   4    18069.51    20598.52   1154.06 o 
   4   2   4      390.17      276.24     19.66 o 
   6   2   4    21318.53    23357.53    678.61 o 
   8   2   4      798.05      832.14     34.32 o 
  10   2   4      226.57      211.20     16.42 o 
  12   2   4     2097.29     2134.02     60.63 o 
  14   2   4    23688.98    22913.65    506.83 o 
  16   2   4        5.97       16.10      8.72 o 
  18   2   4       31.08       28.93      6.28 o 
  20   2   4     2956.22     2884.18    107.65 o 
  22   2   4     3148.95     3014.61    106.97 o 
  24   2   4     3760.24     3738.00    142.88 o 
  26   2   4     1847.61     1862.63     92.57 o 
  28   2   4     2135.83     2090.09    101.23 o 
  30   2   4       10.28        7.77     15.62 o 
  32   2   4     2924.90     3201.15    134.10 o 
 -31   3   4      412.17      419.78     39.78 o 
 -29   3   4      576.22      566.15     44.82 o 
 -27   3   4        7.63        1.70     12.46 o 
 -25   3   4      517.94      469.96     37.99 o 
 -23   3   4      159.09      139.63     17.73 o 
 -21   3   4     2569.08     2597.27    122.30 o 
 -19   3   4      110.98       99.94     14.41 o 
 -17   3   4       55.15       43.44      9.08 o 
 -15   3   4      910.61      860.19     33.67 o 
 -13   3   4     2142.70     2048.77     87.22 o 
 -11   3   4     1058.20     1053.95     72.56 o 
  -9   3   4     2543.08     2632.98     98.76 o 
  -7   3   4        7.10       20.66      8.12 o 
  -5   3   4     1288.27     1272.76     53.77 o 
  -3   3   4      729.89      724.30     32.60 o 
  -1   3   4     2945.85     2874.19    135.73 o 
   1   3   4       16.71        5.43      5.96 o 
   3   3   4        1.04       -5.57      6.06 o 
   5   3   4      487.65      457.59     38.35 o 
   7   3   4     2108.37     2104.09     70.82 o 
   9   3   4     3078.36     3073.93     82.07 o 
  11   3   4     2160.39     2021.69     94.09 o 
  13   3   4     1306.88     1237.40     62.65 o 
  15   3   4      116.16      118.63     17.92 o 
  17   3   4     1034.16     1177.36     62.79 o 
  19   3   4       12.20       17.15     11.18 o 
  21   3   4       20.33       45.36     16.54 o 
  23   3   4     2443.20     2277.06    125.20 o 
  25   3   4      875.39     1052.15     82.78 o 
  27   3   4      479.51      646.98     67.51 o 
  29   3   4       10.98       44.88     18.19 o 
 -24   4   4       71.48       71.82     18.34 o 
 -22   4   4     1579.36     1570.62     75.13 o 
 -20   4   4     4716.12     4725.96    140.64 o 
 -18   4   4       47.77       70.68     23.79 o 
 -16   4   4       55.69       55.30     12.69 o 
 -14   4   4      957.37      924.26     54.30 o 
 -12   4   4      153.12      158.03     25.91 o 
 -10   4   4     4003.47     3991.90    224.63 o 
  -8   4   4      365.37      413.46     36.33 o 
  -6   4   4       42.51       42.05      7.28 o 
  -4   4   4        1.62        7.96      9.36 o 
  -2   4   4     2857.43     3050.81     95.26 o 
   0   4   4      454.10      442.08     40.53 o 
   2   4   4       64.46       53.40     15.05 o 
   4   4   4      100.69      104.96     24.81 o 
   6   4   4     1883.82     1802.79     84.76 o 
   8   4   4     1230.06     1197.34     68.79 o 
  10   4   4     1450.50     1475.50     77.23 o 
  12   4   4     1825.56     1862.19     88.29 o 
  14   4   4       48.90       57.26     21.83 o 
  16   4   4     1552.40     1526.04     86.14 o 
  18   4   4     1192.50     1214.22     72.35 o 
  20   4   4        0.01       34.15     18.74 o 
  22   4   4      613.71      644.18     60.00 o 
  -9   5   4        5.36        9.87     11.66 o 
  -7   5   4      267.23      262.71     37.03 o 
  -5   5   4     1613.25     1543.96     86.58 o 
  -3   5   4       52.86       50.98     29.24 o 
  -1   5   4       30.59       17.08     17.75 o 
   1   5   4      366.18      418.19     52.86 o 
   3   5   4        7.09       43.10     18.86 o 
   5   5   4      430.65      486.64     57.46 o 
   7   5   4      194.42      293.68     44.72 o 
   9   5   4       29.60       20.02     20.32 o 
 -35   1   5        3.69       -1.18     14.12 o 
 -33   1   5     1939.81     1953.43    109.87 o 
 -31   1   5       37.97       14.34     15.04 o 
 -29   1   5      697.84      750.46     63.00 o 
 -27   1   5     1916.92     1751.02     87.03 o 
 -25   1   5      442.26      392.55     30.55 o 
 -23   1   5     1349.80     1306.90     46.42 o 
 -21   1   5     1816.68     1897.60     54.73 o 
 -19   1   5    12993.45    13325.20    221.97 o 
 -17   1   5        3.94       12.28      7.32 o 
 -15   1   5     1842.71     1807.23     63.47 o 
 -13   1   5     1607.90     1503.82     40.78 o 
 -11   1   5     1530.70     1531.64     56.99 o 
  -9   1   5    30395.99    31127.00   1493.16 o 
  -7   1   5    13514.90    15169.34    639.32 o 
  -5   1   5    23359.70    24916.47   1265.94 o 
  -3   1   5     4711.15     4891.21    251.96 o 
  -1   1   5     2514.68     2277.87    110.21 o 
   1   1   5     1168.38     1364.83     58.66 o 
   3   1   5      252.70      313.61     14.10 o 
   5   1   5    21126.97    22155.92    873.30 o 
   7   1   5     8291.33     9249.59    320.96 o 
   9   1   5     4143.46     4030.82    106.40 o 
  11   1   5        8.88        6.72      6.49 o 
  13   1   5        2.43        5.57      4.96 o 
  15   1   5      228.84      219.62     16.90 o 
  17   1   5     2222.94     2201.25     53.05 o 
  19   1   5     6509.57     6501.87    104.66 o 
  21   1   5       93.12       88.42     14.09 o 
  23   1   5      337.66      315.88     27.36 o 
  25   1   5     1412.65     1457.58     59.42 o 
  27   1   5      505.89      482.65     38.77 o 
  29   1   5      721.91      739.14     45.78 o 
  31   1   5      558.21      521.93     43.90 o 
  33   1   5        3.26       35.34     19.88 o 
  35   1   5       68.70       77.68     17.37 o 
 -34   2   5     1421.61     1505.49    101.24 o 
 -32   2   5        0.56       38.99    139.52 o 
 -30   2   5      288.44      314.08     41.03 o 
 -28   2   5      111.52      136.31     23.78 o 
 -26   2   5      189.16      190.69     25.55 o 
 -24   2   5     1358.95     1303.16     55.76 o 
 -22   2   5        6.63       29.55      9.90 o 
 -20   2   5     2641.79     2559.83     72.70 o 
 -18   2   5     1123.92     1149.96     63.09 o 
 -16   2   5      160.68      180.56     16.29 o 
 -14   2   5     2513.12     2470.23    127.82 o 
 -12   2   5      130.95      146.12     12.63 o 
 -10   2   5     4047.96     4127.91    248.37 o 
  -8   2   5      157.11      132.09     11.33 o 
  -6   2   5     2034.98     1983.06    133.38 o 
  -4   2   5     1366.55     1359.57     94.30 o 
  -2   2   5     2886.91     2659.39    198.12 o 
   0   2   5     2703.08     2538.58    156.57 o 
   2   2   5     7364.07     7133.51    427.27 o 
   4   2   5     1491.58     1313.78     85.13 o 
   6   2   5     1473.11     1256.68     68.31 o 
   8   2   5      604.89      570.98     28.18 o 
  10   2   5       20.06       19.13      9.94 o 
  12   2   5     2996.50     2983.55     87.17 o 
  14   2   5     1014.76      982.61     41.35 o 
  16   2   5     6219.63     6349.23    220.35 o 
  18   2   5     3891.51     3716.52    104.11 o 
  20   2   5        0.11        9.20     10.21 o 
  22   2   5     2580.08     2498.26     88.20 o 
  24   2   5       12.15       37.52     19.81 o 
  26   2   5     1308.68     1274.01     77.69 o 
  28   2   5      312.91      339.06     43.59 o 
  30   2   5      826.55      865.83     68.89 o 
  32   2   5     2302.13     2320.68    116.35 o 
 -29   3   5       47.33       43.81     15.14 o 
 -27   3   5       22.85       12.47     10.35 o 
 -25   3   5        2.13       11.51      9.99 o 
 -23   3   5     1029.20     1112.87     54.03 o 
 -21   3   5     4085.22     4156.66    139.51 o 
 -19   3   5     1434.36     1376.66     57.35 o 
 -17   3   5      905.79      901.32     40.74 o 
 -15   3   5       27.71       31.97      8.81 o 
 -13   3   5      403.95      387.84     22.83 o 
 -11   3   5     4578.15     4629.92    222.61 o 
  -9   3   5     5802.62     5751.36    303.78 o 
  -7   3   5     1845.25     1810.16    106.06 o 
  -5   3   5     1311.51     1260.98     68.94 o 
  -3   3   5     1309.91     1314.58     69.71 o 
  -1   3   5      218.41      199.70     24.11 o 
   1   3   5      552.46      498.65     37.76 o 
   3   3   5      136.62      144.79     20.35 o 
   5   3   5        1.50       -2.23      7.04 o 
   7   3   5     3554.38     3636.61    135.48 o 
   9   3   5     2931.55     2920.35     84.67 o 
  11   3   5      131.13      140.60     18.70 o 
  13   3   5      775.18      730.33     42.82 o 
  15   3   5       93.64      122.15     20.30 o 
  17   3   5      231.70      246.21     28.31 o 
  19   3   5      727.61      753.96     53.25 o 
  21   3   5     1346.66     1303.26     77.24 o 
  23   3   5      400.08      442.79     46.40 o 
  25   3   5      102.81      162.52     34.09 o 
  27   3   5      481.69      447.43     57.73 o 
 -22   4   5        0.01       14.31     15.53 o 
 -20   4   5      545.72      577.48     44.24 o 
 -18   4   5      126.13      155.10     23.19 o 
 -16   4   5       77.77       96.26     17.10 o 
 -14   4   5     1649.65     1758.55     91.59 o 
 -12   4   5      737.11      772.51     65.56 o 
 -10   4   5      216.92      252.88     33.86 o 
  -8   4   5      293.31      283.25     27.20 o 
  -6   4   5     3334.60     3344.29    120.08 o 
  -4   4   5        0.44       18.50     11.89 o 
  -2   4   5      682.31      694.63     45.87 o 
   0   4   5        8.00       18.38     10.12 o 
   2   4   5     1194.12     1106.42     73.11 o 
   4   4   5     1319.94     1365.79     88.42 o 
   6   4   5      112.99       86.54     19.29 o 
   8   4   5      735.10      744.23     55.37 o 
  10   4   5      822.49      709.14     57.70 o 
  12   4   5     1393.13     1499.50    101.57 o 
  14   4   5        0.07       10.72     17.17 o 
  16   4   5      297.84      310.50     35.39 o 
  18   4   5      924.47      916.10     63.92 o 
  20   4   5       22.03       24.48     19.48 o 
  -7   5   5      859.13      950.43     93.94 o 
  -5   5   5       85.27       77.73     32.46 o 
  -3   5   5      166.24      175.47     37.20 o 
  -1   5   5        2.52       12.06     14.54 o 
   1   5   5        0.64       -8.89     17.48 o 
   3   5   5       64.29       44.42     19.15 o 
   5   5   5       53.38      105.62     30.21 o 
 -36   0   6      379.03      509.25     83.52 o 
 -34   0   6       65.36       77.40     27.33 o 
 -32   0   6     5045.82     4913.52    292.21 o 
 -30   0   6     2029.07     1941.73    146.69 o 
 -28   0   6      505.91      504.17     56.29 o 
 -26   0   6     5258.29     4974.53    152.93 o 
 -24   0   6      338.98      356.27     39.16 o 
 -22   0   6       18.16       12.80      9.47 o 
 -20   0   6      624.85      613.36     40.12 o 
 -18   0   6        0.04        6.56      4.63 o 
 -16   0   6     3298.86     3033.26    161.89 o 
 -14   0   6      541.43      619.99     32.54 o 
 -12   0   6     6409.87     5539.85    325.88 o 
 -10   0   6      600.49      817.09     38.46 o 
  -8   0   6     5127.22     6063.56    207.11 o 
  -6   0   6     3615.95     3895.62    115.00 o 
  -4   0   6    10831.36    11490.13    176.49 o 
  -2   0   6     1062.80      938.23     65.47 o 
   0   0   6     9301.50     9803.30    186.53 o 
   2   0   6    21800.50    23510.72    351.27 o 
   4   0   6        5.28       -0.56      8.33 o 
   6   0   6    35816.09    34294.85    773.15 o 
   8   0   6    35494.91    38835.60    965.00 o 
  10   0   6     2166.33     2177.56     88.83 o 
  12   0   6     7615.90     7427.75    213.43 o 
  14   0   6      750.86      663.98     40.64 o 
  16   0   6     5134.05     5270.54    185.04 o 
  18   0   6     3124.63     2992.94     91.45 o 
  20   0   6    22089.96    22440.18    815.08 o 
  22   0   6      636.88      680.06     51.78 o 
  24   0   6      663.54      714.27     58.14 o 
  26   0   6       40.90       35.47     14.24 o 
  28   0   6      220.68      272.41     38.99 o 
  30   0   6     5580.93     5797.88    271.81 o 
  32   0   6       67.72       88.25     27.89 o 
  34   0   6     1074.35     1015.05     80.92 o 
 -35   1   6      350.93      407.88     46.89 o 
 -33   1   6       26.45       57.75     18.03 o 
 -31   1   6     2378.13     2527.04    109.19 o 
 -29   1   6      625.14      654.55     54.27 o 
 -27   1   6     1435.15     1393.20     65.43 o 
 -25   1   6        1.45       -5.93     10.28 o 
 -23   1   6     3912.52     4031.93     99.62 o 
 -21   1   6    11263.90    11782.74    306.39 o 
 -19   1   6      336.99      314.46     21.21 o 
 -17   1   6      353.32      351.21     20.71 o 
 -15   1   6     5503.67     5691.01    208.42 o 
 -13   1   6     1605.78     1594.25     69.81 o 
 -11   1   6       59.27       79.51     10.18 o 
  -9   1   6     2771.46     2893.31    156.77 o 
  -7   1   6     5962.05     6321.48    356.81 o 
  -5   1   6    19573.72    20690.56   1249.53 o 
  -3   1   6      374.63      452.60     25.17 o 
  -1   1   6      614.11      603.99     37.36 o 
   1   1   6      605.03      562.36     25.64 o 
   3   1   6    14016.98    14707.78    650.27 o 
   5   1   6     2183.95     2320.45    100.24 o 
   7   1   6     1127.20      995.78     52.78 o 
   9   1   6      232.22      195.05     16.42 o 
  11   1   6     5100.69     4872.77     97.53 o 
  13   1   6       11.41       15.53      6.02 o 
  15   1   6     1169.79     1111.60     36.73 o 
  17   1   6        0.69       13.80      6.24 o 
  19   1   6     5049.47     5157.61     95.38 o 
  21   1   6     3945.20     3897.48     86.03 o 
  23   1   6      406.40      409.78     31.40 o 
  25   1   6        7.56       26.69     12.26 o 
  27   1   6      793.06      792.87     51.48 o 
  29   1   6      217.92      276.99     31.61 o 
  31   1   6       62.29      138.80     26.13 o 
  33   1   6      596.64      718.77     53.46 o 
 -32   2   6       12.45       12.04     23.63 o 
 -30   2   6      617.59      550.27     58.71 o 
 -28   2   6     3180.34     3139.00    117.48 o 
 -26   2   6     1725.85     1713.62     74.21 o 
 -24   2   6       93.44       93.55     14.85 o 
 -22   2   6       61.56       75.31     11.95 o 
 -20   2   6     2633.66     2697.12    108.07 o 
 -18   2   6     1189.33     1262.67     49.11 o 
 -16   2   6     3795.35     3872.56    159.68 o 
 -14   2   6       65.28       57.36      9.64 o 
 -12   2   6        1.60       16.81      6.44 o 
 -10   2   6     1743.39     1819.67    102.71 o 
  -8   2   6    12419.95    12747.30    748.66 o 
  -6   2   6     1172.12     1178.49     79.50 o 
  -4   2   6     2391.82     2254.01    151.55 o 
  -2   2   6       76.25       62.58      8.93 o 
   0   2   6        4.59        5.51      7.04 o 
   2   2   6    11131.16    10371.17    636.83 o 
   4   2   6     6159.18     5720.52    271.76 o 
   6   2   6     5866.03     5606.15    249.74 o 
   8   2   6      638.84      679.18     44.18 o 
  10   2   6     5926.96     6110.61    320.28 o 
  12   2   6      724.20      712.55     45.79 o 
  14   2   6     1608.65     1703.56     82.67 o 
  16   2   6     3277.18     3250.79     96.74 o 
  18   2   6     1565.24     1521.60     63.33 o 
  20   2   6     3299.30     3349.41     96.33 o 
  22   2   6      825.57      862.59     52.83 o 
  24   2   6     1135.22     1157.98     74.52 o 
  26   2   6     1623.66     1658.02     91.74 o 
  28   2   6      546.27      550.93     54.79 o 
  30   2   6      386.45      370.14     47.72 o 
 -29   3   6      255.48      291.89     39.43 o 
 -27   3   6      798.28      853.94     58.77 o 
 -25   3   6     5237.46     5253.80    137.73 o 
 -23   3   6      259.02      286.77     27.62 o 
 -21   3   6      744.87      816.35     45.75 o 
 -19   3   6     1320.39     1409.50     58.88 o 
 -17   3   6     2275.78     2396.35    111.63 o 
 -15   3   6      536.46      574.95     37.40 o 
 -13   3   6     1621.63     1698.67     93.58 o 
 -11   3   6     5919.52     6486.28    419.36 o 
  -9   3   6     8568.12     8536.02    526.75 o 
  -7   3   6     1876.45     1812.25    152.83 o 
  -5   3   6        4.19        3.93      7.80 o 
  -3   3   6      181.72      184.69     21.72 o 
  -1   3   6     8817.04     8519.18    623.37 o 
   1   3   6      233.96      246.06     25.88 o 
   3   3   6       76.22       57.99     11.66 o 
   5   3   6      391.37      375.30     37.38 o 
   7   3   6    13465.51    13280.97    427.65 o 
   9   3   6     2000.46     1935.35     66.29 o 
  11   3   6      153.21      193.38     28.62 o 
  13   3   6      262.04      261.37     31.34 o 
  15   3   6     3439.71     3456.69    118.03 o 
  17   3   6      589.43      623.11     48.39 o 
  19   3   6      460.48      451.45     41.80 o 
  21   3   6      413.08      371.31     38.12 o 
  23   3   6     1235.23     1274.27     79.43 o 
  25   3   6     1254.60     1334.44     96.86 o 
  27   3   6       23.05       73.72     26.73 o 
 -22   4   6      115.56      113.29     22.84 o 
 -20   4   6       56.58       43.84     13.91 o 
 -18   4   6      253.92      216.23     31.35 o 
 -16   4   6       36.00       45.50     16.53 o 
 -14   4   6      675.58      666.27     62.26 o 
 -12   4   6      725.84      917.34    107.48 o 
 -10   4   6     2295.07     2442.76    155.99 o 
  -8   4   6      152.00      147.40     23.11 o 
  -6   4   6       15.69       17.35     11.71 o 
  -4   4   6      660.30      656.18     55.10 o 
  -2   4   6      465.60      486.31     38.16 o 
   0   4   6     2333.16     2278.93    107.98 o 
   2   4   6       61.61       78.90     20.17 o 
   4   4   6      605.30      540.27     49.15 o 
   6   4   6       67.89       85.83     21.26 o 
   8   4   6     2601.30     2618.55    114.36 o 
  10   4   6      240.46      184.72     31.72 o 
  12   4   6      204.42      182.66     34.36 o 
  14   4   6        0.50       -2.76     11.23 o 
  16   4   6       68.91       76.83     20.76 o 
  18   4   6     3079.42     3226.06    133.66 o 
 -35   1   7      819.77      849.41     62.49 o 
 -33   1   7        0.65       16.19     18.68 o 
 -31   1   7     4816.90     5020.41    241.02 o 
 -29   1   7     1321.93     1396.83     73.21 o 
 -27   1   7     3003.83     2859.91    111.34 o 
 -25   1   7       56.50       64.26     16.19 o 
 -23   1   7       12.78       16.95     16.32 o 
 -21   1   7    14583.87    14758.09    329.97 o 
 -19   1   7      610.14      644.35     31.69 o 
 -17   1   7    10696.00    10980.88    405.00 o 
 -15   1   7     1237.62     1114.01     59.34 o 
 -13   1   7     5540.72     5886.92    220.31 o 
 -11   1   7      745.57      812.64     39.11 o 
  -9   1   7      710.76      683.27     28.91 o 
  -7   1   7     3021.17     2953.13    239.19 o 
  -5   1   7     2190.78     2383.19    104.93 o 
  -3   1   7    10706.83    10947.33    535.62 o 
  -1   1   7      234.01      251.76     18.30 o 
   1   1   7     6878.99     6657.41    250.62 o 
   3   1   7       28.64       21.13      9.35 o 
   5   1   7     1781.46     1480.48     48.76 o 
   7   1   7     4163.31     3955.99    157.79 o 
   9   1   7     1882.87     2012.09     97.00 o 
  11   1   7     4562.13     4285.10     96.56 o 
  13   1   7      368.02      364.94     22.01 o 
  15   1   7    11538.78    11463.86    189.34 o 
  17   1   7       86.21       77.24     10.55 o 
  19   1   7     7088.24     7045.83    122.14 o 
  21   1   7      583.17      628.38     34.92 o 
  23   1   7     1197.33     1224.66     61.37 o 
  25   1   7     3171.28     3225.58    103.13 o 
  27   1   7        8.23       20.52     12.54 o 
  29   1   7     3332.56     3365.86    112.71 o 
  31   1   7        3.54       38.35     14.54 o 
 -32   2   7      557.33      587.58     65.06 o 
 -30   2   7      220.18      221.51     40.43 o 
 -28   2   7      935.88      884.79     86.62 o 
 -26   2   7      220.01      277.71     30.88 o 
 -24   2   7        4.99       16.67     11.23 o 
 -22   2   7        3.64       10.10      9.26 o 
 -20   2   7      239.34      220.62     24.16 o 
 -18   2   7     1923.22     2096.79    100.96 o 
 -16   2   7     2569.10     2933.50    186.58 o 
 -14   2   7      182.32      232.91     21.22 o 
 -12   2   7     3946.36     4105.55    240.69 o 
 -10   2   7      335.74      342.28     20.61 o 
  -8   2   7        1.16        6.89      5.47 o 
  -6   2   7       11.01        2.75      5.19 o 
  -4   2   7       99.77       82.30     10.65 o 
  -2   2   7     4382.81     4255.18    293.46 o 
   0   2   7      370.40      372.32     26.20 o 
   2   2   7      274.05      233.48     19.99 o 
   4   2   7      660.83      648.71     61.64 o 
   6   2   7       13.44       18.10      9.09 o 
   8   2   7      143.86      140.43     20.59 o 
  10   2   7      677.13      682.74     42.93 o 
  12   2   7      785.43      766.92     42.82 o 
  14   2   7      160.02      174.42     20.49 o 
  16   2   7        4.62       -2.55     11.61 o 
  18   2   7       28.57       26.40      9.24 o 
  20   2   7      346.14      307.87     29.29 o 
  22   2   7       17.87        9.27     12.13 o 
  24   2   7       26.78       46.56     19.39 o 
  26   2   7      114.35      103.91     33.43 o 
  28   2   7      128.08      154.40     30.03 o 
  30   2   7        0.57       -4.77     13.00 o 
 -27   3   7      698.13      626.36     57.75 o 
 -25   3   7      251.88      257.90     32.01 o 
 -23   3   7      272.13      244.51     27.52 o 
 -21   3   7     1058.40     1085.56     58.41 o 
 -19   3   7     1336.42     1366.31     64.33 o 
 -17   3   7      289.58      306.64     36.82 o 
 -15   3   7     1054.63     1188.45     77.95 o 
 -13   3   7     3902.32     4304.31    290.46 o 
 -11   3   7       24.90       47.91     14.90 o 
  -9   3   7        4.20       15.04     14.48 o 
  -7   3   7      200.44      219.99     24.95 o 
  -5   3   7      515.15      547.50     61.86 o 
  -3   3   7     2308.34     2350.97    209.49 o 
  -1   3   7     2542.39     2431.02    187.15 o 
   1   3   7      821.29      756.68     50.80 o 
   3   3   7      202.40      228.28     28.37 o 
   5   3   7       36.17       50.99     22.35 o 
   7   3   7      245.33      223.75     25.85 o 
   9   3   7      117.38      144.29     25.48 o 
  11   3   7      709.18      672.19     53.70 o 
  13   3   7      303.70      341.78     34.77 o 
  15   3   7      153.56      165.36     25.28 o 
  17   3   7      768.99      801.74     55.78 o 
  19   3   7      753.54      791.79     55.96 o 
  21   3   7     1196.22     1227.36     71.11 o 
  23   3   7       41.99      105.40     25.33 o 
  25   3   7      204.78      201.63     42.11 o 
 -20   4   7       34.34        5.12     23.70 o 
 -18   4   7      142.78      104.01     23.61 o 
 -16   4   7     1072.50     1163.38     78.18 o 
 -14   4   7      348.99      335.42     44.06 o 
 -12   4   7     1194.01     1191.52    144.38 o 
 -10   4   7       12.95       37.33     23.40 o 
  -8   4   7       73.57       89.46     21.36 o 
  -6   4   7      322.54      303.98     33.75 o 
  -4   4   7        1.92        9.38     13.34 o 
  -2   4   7      186.95      225.69     28.75 o 
   0   4   7       71.17       63.20     14.11 o 
   2   4   7      731.94      843.98     71.95 o 
   4   4   7       17.78       26.32     19.00 o 
   6   4   7       13.35       26.29     16.05 o 
   8   4   7        0.17       -2.11     15.65 o 
  10   4   7       34.01       58.89     29.04 o 
  12   4   7     1267.94     1255.05     81.02 o 
  14   4   7      846.00      867.83     63.46 o 
  16   4   7      922.58      941.59     65.62 o 
 -34   0   8      718.66      613.67     74.20 o 
 -32   0   8      754.93      721.91     77.43 o 
 -30   0   8     1298.23     1303.44    101.14 o 
 -28   0   8     6858.80     7012.68    323.95 o 
 -26   0   8      608.31      598.46     67.12 o 
 -24   0   8      333.45      297.07     38.09 o 
 -22   0   8    15897.78    14996.98    469.24 o 
 -20   0   8        0.00       30.48     28.47 o 
 -18   0   8     7576.15     7839.60    212.43 o 
 -16   0   8     1079.55     1237.24     69.49 o 
 -14   0   8    11058.75    10576.03    413.32 o 
 -12   0   8     9322.68     9038.95    376.35 o 
 -10   0   8     5830.93     6169.15    192.47 o 
  -8   0   8     9462.43     9457.39    200.60 o 
  -6   0   8       58.39       60.03      9.87 o 
  -4   0   8    35565.83    35356.82    896.98 o 
  -2   0   8     2176.00     2111.59     75.22 o 
   0   0   8     1287.87     1224.06     41.71 o 
   2   0   8     2271.53     2495.31     65.14 o 
   4   0   8    13680.69    14100.46    181.36 o 
   6   0   8     9988.33    10946.26    164.07 o 
   8   0   8     5730.16     6157.66    158.50 o 
  10   0   8     5739.26     5465.95    109.54 o 
  12   0   8      789.72      813.00     48.79 o 
  14   0   8     3001.12     2863.32     96.96 o 
  16   0   8     1003.98     1000.10     55.87 o 
  18   0   8       72.41       72.34     18.48 o 
  20   0   8    15055.09    15283.61    501.96 o 
  22   0   8     2018.21     2075.59    105.06 o 
  24   0   8     1199.20     1312.02     83.64 o 
  26   0   8     2676.11     2879.63    144.91 o 
  28   0   8     2486.51     2652.41    127.45 o 
  30   0   8       15.59       11.62     12.60 o 
 -33   1   8        2.37        7.01     16.23 o 
 -31   1   8      464.55      478.21     50.62 o 
 -29   1   8       34.06       31.21     19.53 o 
 -27   1   8     1508.75     1446.94     71.93 o 
 -25   1   8       79.99       62.81     13.38 o 
 -23   1   8      247.59      307.51     26.28 o 
 -21   1   8      281.97      227.14     21.96 o 
 -19   1   8      918.93      825.72     40.20 o 
 -17   1   8        7.37       25.02      9.42 o 
 -15   1   8     2703.89     2808.88    100.87 o 
 -13   1   8       47.67       40.69      9.85 o 
 -11   1   8     4240.76     4418.41    252.25 o 
  -9   1   8      255.79      286.12     23.16 o 
  -7   1   8     1248.47     1230.02     59.02 o 
  -5   1   8     1006.62     1019.20     61.70 o 
  -3   1   8     2147.62     2136.74     75.36 o 
  -1   1   8     2045.12     1893.14     55.63 o 
   1   1   8     2969.44     2901.21     97.35 o 
   3   1   8       63.86       75.95     16.19 o 
   5   1   8     5861.06     5486.30    192.14 o 
   7   1   8       34.89       17.86      8.23 o 
   9   1   8     1222.43     1285.29     48.29 o 
  11   1   8      298.24      343.54     23.83 o 
  13   1   8     3585.73     3652.96     76.26 o 
  15   1   8     2377.00     2412.38     57.96 o 
  17   1   8       15.80       24.13      9.87 o 
  19   1   8      375.83      379.00     29.73 o 
  21   1   8     1411.49     1412.71     59.40 o 
  23   1   8      396.41      390.47     35.74 o 
  25   1   8      832.28      812.64     52.65 o 
  27   1   8       79.62       59.11     15.09 o 
  29   1   8      529.59      588.91     48.52 o 
  31   1   8     1220.01     1333.08     73.86 o 
 -30   2   8     1113.31     1130.59     88.80 o 
 -28   2   8      286.56      304.76     45.06 o 
 -26   2   8     2339.63     2286.11    108.06 o 
 -24   2   8     1481.74     1378.22     83.54 o 
 -22   2   8       14.09       46.24     14.06 o 
 -20   2   8     7037.65     7364.63    427.85 o 
 -18   2   8     7571.00     8345.68    613.10 o 
 -16   2   8      828.27      879.41     51.89 o 
 -14   2   8       27.17       30.74     11.87 o 
 -12   2   8      453.25      490.18     33.54 o 
 -10   2   8      508.82      484.67     30.35 o 
  -8   2   8    20709.82    21137.50   1588.80 o 
  -6   2   8     3016.69     3137.09    251.95 o 
  -4   2   8      273.93      260.86     22.48 o 
  -2   2   8     2342.28     2253.56    153.06 o 
   0   2   8    12727.46    12044.22    601.14 o 
   2   2   8      142.86      160.41     18.99 o 
   4   2   8     1818.56     1704.86    103.12 o 
   6   2   8     4966.79     4916.94    326.64 o 
   8   2   8       13.97       25.50      9.40 o 
  10   2   8     5249.95     5359.46    208.64 o 
  12   2   8     2538.47     2606.46     82.38 o 
  14   2   8      981.81      999.29     52.03 o 
  16   2   8     2562.33     2662.96     86.65 o 
  18   2   8      166.33      167.78     26.84 o 
  20   2   8       11.43       41.51     14.78 o 
  22   2   8      204.96      223.85     30.78 o 
  24   2   8     2670.80     2792.70    111.95 o 
  26   2   8      136.45      164.80     32.72 o 
  28   2   8      225.41      241.93     34.18 o 
 -25   3   8        3.91       48.77     20.72 o 
 -23   3   8      504.06      557.61     48.55 o 
 -21   3   8      217.05      270.39     33.20 o 
 -19   3   8      211.79      220.29     32.79 o 
 -17   3   8      680.82      793.96     59.69 o 
 -15   3   8     1808.92     1935.60    147.20 o 
 -13   3   8       57.61       46.70     19.90 o 
 -11   3   8        7.96       13.28     13.12 o 
  -9   3   8      654.43      700.62     67.43 o 
  -7   3   8       16.18       26.07     13.47 o 
  -5   3   8      710.58      738.74     67.24 o 
  -3   3   8     2078.72     2061.10    153.66 o 
  -1   3   8     1023.11      958.69     91.03 o 
   1   3   8     1203.76     1183.25    107.74 o 
   3   3   8     1709.73     1618.74    146.69 o 
   5   3   8      359.78      341.54     51.31 o 
   7   3   8        0.57       17.49      9.80 o 
   9   3   8     1444.39     1557.22     88.75 o 
  11   3   8       94.90      140.65     21.89 o 
  13   3   8       39.32       34.06     11.96 o 
  15   3   8       24.36       16.31      9.36 o 
  17   3   8     1413.92     1457.38     76.67 o 
  19   3   8     2196.53     2407.48    100.92 o 
  21   3   8       35.51       53.86     24.39 o 
  23   3   8      159.51      128.24     34.57 o 
 -18   4   8        0.35       17.76     11.19 o 
 -16   4   8     1488.39     1619.96    160.68 o 
 -14   4   8      285.79      263.17     43.71 o 
 -12   4   8       22.69       22.30     21.25 o 
 -10   4   8     1618.78     1857.65    179.08 o 
  -8   4   8      489.62      534.95     50.87 o 
  -6   4   8      682.49      686.13     85.96 o 
  -4   4   8     2720.09     2810.37    258.62 o 
  -2   4   8     2614.24     2783.69    153.98 o 
   0   4   8        0.30       12.94     14.76 o 
   2   4   8        0.14       16.93     18.12 o 
   4   4   8      228.23      251.98     41.36 o 
   6   4   8       59.09       75.58     27.86 o 
   8   4   8     8041.55     7833.74    462.00 o 
  10   4   8      287.09      318.40     44.91 o 
  12   4   8       39.81       12.54     11.32 o 
  14   4   8      232.98      179.26     28.70 o 
 -31   1   9     1725.76     1691.13     96.53 o 
 -29   1   9      141.36      136.86     24.51 o 
 -27   1   9     1601.13     1556.07     77.43 o 
 -25   1   9      409.82      325.32     33.62 o 
 -23   1   9      385.37      433.65     35.55 o 
 -21   1   9      320.16      349.67     31.42 o 
 -19   1   9     4668.27     4743.02    187.40 o 
 -17   1   9       19.34       16.12     13.85 o 
 -15   1   9       15.17       25.45     15.94 o 
 -13   1   9     2068.07     2146.49     96.50 o 
 -11   1   9      438.64      489.40     45.99 o 
  -9   1   9     2701.36     3033.78    106.37 o 
  -7   1   9     5168.11     5812.65    219.31 o 
  -5   1   9      575.56      560.64     29.51 o 
  -3   1   9     2233.31     2308.99     93.39 o 
  -1   1   9      168.01      174.72     13.99 o 
   1   1   9      710.21      672.13     29.88 o 
   3   1   9     2096.35     2032.38     63.76 o 
   5   1   9     1948.83     1848.40     79.64 o 
   7   1   9     3469.10     3487.37     83.87 o 
   9   1   9     4400.73     4626.51    154.72 o 
  11   1   9     1793.69     1761.59     52.58 o 
  13   1   9      969.24      883.03     42.26 o 
  15   1   9       12.25        4.22      7.92 o 
  17   1   9      685.87      727.00     41.75 o 
  19   1   9     1841.34     1771.79     66.92 o 
  21   1   9     3387.16     3421.90     96.23 o 
  23   1   9      516.13      529.45     42.83 o 
  25   1   9      313.02      359.88     35.40 o 
  27   1   9      180.38      163.97     23.81 o 
  29   1   9        2.75       14.52     13.37 o 
 -30   2   9       58.01       37.73     46.62 o 
 -28   2   9      660.31      690.09     70.52 o 
 -26   2   9      148.61      175.75     35.68 o 
 -24   2   9     1897.77     1891.20     94.95 o 
 -22   2   9      334.89      357.57     41.22 o 
 -20   2   9     1895.92     1957.94    132.25 o 
 -18   2   9     1743.48     1851.48     95.78 o 
 -16   2   9      204.91      229.00     27.26 o 
 -14   2   9      551.68      611.64     66.75 o 
 -12   2   9       40.15       49.77     12.29 o 
 -10   2   9       76.74       88.94     16.26 o 
  -8   2   9     2077.26     2130.83    143.28 o 
  -6   2   9     4116.21     4164.22    321.67 o 
  -4   2   9     1308.77     1281.76     89.11 o 
  -2   2   9     1500.92     1515.99     70.19 o 
   0   2   9      919.96      879.61     45.85 o 
   2   2   9      176.35      183.26     21.30 o 
   4   2   9     1404.11     1385.16     68.79 o 
   6   2   9        3.19       -1.98     12.16 o 
   8   2   9     6031.86     5738.19    259.82 o 
  10   2   9     1249.01     1202.50     71.44 o 
  12   2   9      414.10      386.89     33.37 o 
  14   2   9      380.02      393.65     33.24 o 
  16   2   9      439.52      483.75     42.48 o 
  18   2   9     1559.31     1536.55     77.57 o 
  20   2   9      126.07      179.64     26.70 o 
  22   2   9      795.82      869.33     61.81 o 
  24   2   9     1113.88     1205.56     74.95 o 
  26   2   9      433.65      472.64     48.64 o 
 -23   3   9      756.60      830.27     60.50 o 
 -21   3   9       19.99       22.33     18.49 o 
 -19   3   9       15.93        8.38     18.62 o 
 -17   3   9      401.16      462.83     47.31 o 
 -15   3   9      665.19      669.60     64.45 o 
 -13   3   9      417.52      491.53     54.59 o 
 -11   3   9      175.78      188.36     36.71 o 
  -9   3   9      842.62      969.48     86.87 o 
  -7   3   9      124.04      147.93     26.30 o 
  -5   3   9      291.49      295.20     30.21 o 
  -3   3   9      228.44      180.82     35.28 o 
  -1   3   9       29.08       47.23     13.05 o 
   1   3   9        6.68       36.03     18.89 o 
   3   3   9      204.10      178.44     27.40 o 
   5   3   9      870.62      774.75     78.07 o 
   7   3   9     1857.83     1949.58    146.51 o 
   9   3   9     3623.18     3693.10    357.30 o 
  11   3   9      907.58      923.84     59.72 o 
  13   3   9        5.68        3.93     12.75 o 
  15   3   9       23.72       14.94     11.97 o 
  17   3   9       52.98       75.72     18.64 o 
  19   3   9     2811.67     3022.41    128.82 o 
  21   3   9     1512.86     1638.60    109.29 o 
 -14   4   9      490.79      570.94     62.67 o 
 -12   4   9      486.36      502.13     78.37 o 
 -10   4   9      649.02      740.58     61.07 o 
  -8   4   9       24.01       35.81     28.23 o 
  -6   4   9     1339.50     1457.50    111.37 o 
  -4   4   9      235.97      274.39     43.21 o 
  -2   4   9       21.65       42.89     17.46 o 
   0   4   9      245.90      263.48     35.97 o 
   2   4   9       18.90       57.69     21.26 o 
   4   4   9     2443.56     2362.75    179.68 o 
   6   4   9       81.92       93.41     37.86 o 
   8   4   9      797.70      919.04     78.72 o 
  10   4   9      454.39      420.69     55.79 o 
 -30   0  10     1194.25     1229.87    166.99 o 
 -28   0  10      250.84      277.65     48.21 o 
 -26   0  10     2480.83     2366.20    152.18 o 
 -24   0  10      359.75      332.79     42.63 o 
 -22   0  10      767.56      791.73     64.86 o 
 -20   0  10     3656.80     3318.12    148.64 o 
 -18   0  10     2095.65     1768.69    172.28 o 
 -16   0  10     1311.56     1426.68     94.90 o 
 -14   0  10     9718.69    10268.31    311.92 o 
 -12   0  10     7138.77     6431.79    291.26 o 
 -10   0  10       33.70       40.38     13.48 o 
  -8   0  10     3255.89     3332.28    132.70 o 
  -6   0  10     1227.46     1199.23     77.16 o 
  -4   0  10      262.30      283.52     26.76 o 
  -2   0  10    30272.97    26836.90    661.89 o 
   0   0  10     1504.80     1562.27     70.69 o 
   2   0  10      159.61      136.08     26.45 o 
   4   0  10      110.51       85.42     16.63 o 
   6   0  10     3500.09     3375.59     81.29 o 
   8   0  10     3218.55     3040.98     93.08 o 
  10   0  10     1363.19     1406.38     65.55 o 
  12   0  10     2102.23     2178.38     84.91 o 
  14   0  10     1702.80     1649.83     75.99 o 
  16   0  10     5677.99     5770.38    156.41 o 
  18   0  10      100.72      122.54     20.26 o 
  20   0  10     3381.59     3435.54    151.10 o 
  22   0  10       39.51       77.76     21.25 o 
  24   0  10      767.57      846.28     71.39 o 
  26   0  10        1.33       -6.52     24.98 o 
  28   0  10        2.33      -18.69     10.62 o 
 -29   1  10     2498.27     2534.66    122.65 o 
 -27   1  10      489.71      526.19     45.03 o 
 -25   1  10      120.78      116.43     24.15 o 
 -23   1  10      278.82      252.22     30.48 o 
 -21   1  10     2340.72     2336.03    113.52 o 
 -19   1  10     3268.26     3288.11    113.54 o 
 -17   1  10      578.21      612.76     56.95 o 
 -15   1  10      145.10      149.14     31.14 o 
 -13   1  10     1632.02     1647.64    128.89 o 
 -11   1  10     2576.73     2466.96    158.97 o 
  -9   1  10      458.82      492.29     31.87 o 
  -7   1  10     2394.21     2472.11     90.10 o 
  -5   1  10     1380.37     1492.18     51.02 o 
  -3   1  10     6031.47     6061.92    253.28 o 
  -1   1  10       85.46       92.07     11.74 o 
   1   1  10      232.96      220.79     18.93 o 
   3   1  10      949.32      912.91     35.37 o 
   5   1  10     2813.59     2799.24     86.30 o 
   7   1  10      289.89      263.33     22.85 o 
   9   1  10     2169.60     2031.15     67.10 o 
  11   1  10        0.35       -2.78     10.86 o 
  13   1  10     2774.95     2705.01     86.27 o 
  15   1  10        3.77       -4.30      9.94 o 
  17   1  10      124.19      128.89     20.97 o 
  19   1  10        7.02       21.08     12.49 o 
  21   1  10     2716.19     2803.52     96.98 o 
  23   1  10      674.29      685.87     53.42 o 
  25   1  10      416.80      465.50     45.70 o 
  27   1  10       40.73       38.42     18.47 o 
 -28   2  10     1847.56     1870.81    117.70 o 
 -26   2  10       35.68       31.98     23.44 o 
 -24   2  10       89.26      109.53     25.62 o 
 -22   2  10      357.59      378.46     41.97 o 
 -20   2  10      305.18      336.71     40.00 o 
 -18   2  10     1322.95     1373.55     77.94 o 
 -16   2  10     3443.54     3479.84    231.04 o 
 -14   2  10      100.24       82.19     24.53 o 
 -12   2  10     4057.48     4273.36    308.33 o 
 -10   2  10     2467.77     2692.11    203.08 o 
  -8   2  10      530.45      610.84     46.78 o 
  -6   2  10      471.45      482.10     33.58 o 
  -4   2  10      816.75      812.12     42.88 o 
  -2   2  10      894.03      883.27     55.15 o 
   0   2  10      877.73      853.27     46.83 o 
   2   2  10     5557.39     5302.62    305.51 o 
   4   2  10       22.42       35.65     15.47 o 
   6   2  10      189.98      213.41     25.66 o 
   8   2  10      212.65      174.33     25.10 o 
  10   2  10     1101.79     1137.64     60.22 o 
  12   2  10      973.68     1096.52     60.64 o 
  14   2  10     2081.73     1990.36     87.71 o 
  16   2  10      425.28      435.56     40.84 o 
  18   2  10       30.85       35.97     12.64 o 
  20   2  10     2818.88     2912.49    104.28 o 
  22   2  10     1578.97     1765.70     90.17 o 
  24   2  10        0.28       18.69     13.46 o 
 -21   3  10      414.45      396.50     48.08 o 
 -19   3  10       22.80       10.18     15.64 o 
 -17   3  10      567.04      686.18     69.23 o 
 -15   3  10     6745.35     7415.86    665.77 o 
 -13   3  10      159.39      238.25     41.08 o 
 -11   3  10       52.03       32.54     16.41 o 
  -9   3  10     2114.59     2305.48    195.27 o 
  -7   3  10     2937.38     3115.81    259.36 o 
  -5   3  10       48.29       55.96     17.25 o 
  -3   3  10      215.38      148.44     22.04 o 
  -1   3  10     1197.69     1200.29     72.67 o 
   1   3  10     1883.63     1783.48     99.53 o 
   3   3  10      301.75      266.33     39.14 o 
   5   3  10      660.67      631.19     52.19 o 
   7   3  10     1889.85     1827.70    175.62 o 
   9   3  10     1845.43     1803.04    100.16 o 
  11   3  10        3.15        2.89     13.36 o 
  13   3  10      159.37      152.27     25.19 o 
  15   3  10       77.63       80.97     27.18 o 
  17   3  10     2306.71     2480.07    118.65 o 
  -8   4  10        0.17        2.45     14.51 o 
  -6   4  10      420.46      489.39     49.47 o 
  -4   4  10      520.59      552.86     54.64 o 
  -2   4  10     1378.10     1584.29     91.37 o 
   0   4  10      308.65      297.60     39.33 o 
   2   4  10      154.26      168.44     30.43 o 
   4   4  10      825.37      892.42    111.36 o 
 -27   1  11     1402.60     1389.32     85.70 o 
 -25   1  11      821.62      791.04     63.49 o 
 -23   1  11      199.36      209.27     28.72 o 
 -21   1  11     2960.97     2891.83    168.08 o 
 -19   1  11      125.25      140.81     27.91 o 
 -17   1  11     1925.03     1915.72    102.71 o 
 -15   1  11      336.57      340.96     42.55 o 
 -13   1  11     2257.39     2388.92    157.10 o 
 -11   1  11        0.17      -10.81     10.06 o 
  -9   1  11      454.64      399.41     41.05 o 
  -7   1  11     4439.02     4699.06    188.58 o 
  -5   1  11      379.47      362.08     24.59 o 
  -3   1  11     7843.51     7862.67    306.39 o 
  -1   1  11     4304.14     4282.87    145.98 o 
   1   1  11    10071.01    10043.91    293.63 o 
   3   1  11        1.07        8.85     11.18 o 
   5   1  11      615.75      563.55     34.22 o 
   7   1  11     4328.17     4219.26    110.15 o 
   9   1  11      129.61      127.54     19.03 o 
  11   1  11     7339.34     6863.28    163.58 o 
  13   1  11      361.77      371.28     35.96 o 
  15   1  11     1547.49     1621.69     76.43 o 
  17   1  11      389.92      384.49     36.11 o 
  19   1  11       46.96       53.38     14.54 o 
  21   1  11     1491.61     1610.19     83.11 o 
  23   1  11      315.87      313.08     38.20 o 
 -24   2  11        1.59       41.47     18.69 o 
 -22   2  11        3.36        3.22     24.04 o 
 -20   2  11      293.71      311.84     43.63 o 
 -18   2  11       54.84       47.25     17.88 o 
 -16   2  11      863.61      815.53     88.66 o 
 -14   2  11      256.81      251.86     42.24 o 
 -12   2  11       72.02       69.32     18.79 o 
 -10   2  11      457.95      532.98     47.46 o 
  -8   2  11     1053.99     1064.94     98.62 o 
  -6   2  11      247.94      264.43     32.89 o 
  -4   2  11      111.90       77.35     20.75 o 
  -2   2  11      694.47      678.53     49.31 o 
   0   2  11      101.44       74.00     19.20 o 
   2   2  11      108.87      117.43     25.03 o 
   4   2  11       27.58       17.13      9.94 o 
   6   2  11       16.35       -0.48      7.76 o 
   8   2  11      219.51      159.83     22.66 o 
  10   2  11       18.04        4.87     12.60 o 
  12   2  11       70.30       35.06     17.04 o 
  14   2  11       41.28       70.91     19.27 o 
  16   2  11       19.74       19.72     12.72 o 
  18   2  11      575.41      571.81     46.61 o 
  20   2  11      248.43      240.83     30.12 o 
 -19   3  11      701.22      745.01     74.72 o 
 -17   3  11      508.28      643.71     74.71 o 
 -15   3  11      554.73      636.22     66.70 o 
 -13   3  11      629.80      593.97     68.30 o 
 -11   3  11        2.83       -2.16     18.94 o 
  -9   3  11       73.94       83.24     20.78 o 
  -7   3  11      322.75      312.91     38.06 o 
  -5   3  11      787.60      767.02     59.89 o 
  -3   3  11     1309.02     1367.70     98.77 o 
  -1   3  11     2980.43     2996.59    171.27 o 
   1   3  11      519.89      484.84     46.06 o 
   3   3  11        0.56       13.43     17.06 o 
   5   3  11      176.36      149.25     31.04 o 
   7   3  11      257.87      261.29     33.75 o 
   9   3  11     1834.06     1702.17    114.15 o 
  11   3  11      559.10      683.36     81.63 o 
  13   3  11       85.11      120.65     39.74 o 
  15   3  11      569.57      550.01     60.98 o 
 -26   0  12     3726.60     3719.14    232.08 o 
 -24   0  12     3272.90     2945.35    157.47 o 
 -22   0  12     2045.98     1911.69    125.83 o 
 -20   0  12      259.61      265.52     46.21 o 
 -18   0  12     6937.80     7104.42    292.14 o 
 -16   0  12      257.60      200.08     36.63 o 
 -14   0  12      605.39      563.83     64.65 o 
 -12   0  12     7508.10     8315.84    303.32 o 
 -10   0  12      896.08      905.65    101.99 o 
  -8   0  12        3.92       -6.45     26.00 o 
  -6   0  12     2710.62     2759.16    132.12 o 
  -4   0  12     1369.47     1285.77     90.90 o 
  -2   0  12     7351.91     6920.44    324.75 o 
   0   0  12     3707.89     3483.45    154.99 o 
   2   0  12      316.58      288.29     46.52 o 
   4   0  12      133.40      169.42     61.50 o 
   6   0  12     6517.39     6203.86    271.90 o 
   8   0  12     2458.39     2480.84    124.68 o 
  10   0  12      994.74     1098.13     74.28 o 
  12   0  12     1038.68     1035.03     74.45 o 
  14   0  12     5725.32     5864.94    209.44 o 
  16   0  12      373.00      371.74     56.56 o 
  18   0  12      875.97      852.07     72.31 o 
  20   0  12     1963.48     2268.09    165.59 o 
  22   0  12        4.76       24.47     25.71 o 
 -25   1  12      684.48      742.93     83.24 o 
 -23   1  12      107.06       92.00     29.59 o 
 -21   1  12      274.80      300.74     44.04 o 
 -19   1  12     1218.67     1135.64     86.55 o 
 -17   1  12      989.08      922.69     74.73 o 
 -15   1  12        4.20       22.61     13.00 o 
 -13   1  12     2010.58     1888.27    125.45 o 
 -11   1  12       88.59       93.03     20.49 o 
  -9   1  12     2297.64     2470.33    106.11 o 
  -7   1  12       95.45      105.78     29.46 o 
  -5   1  12       56.96       78.57     17.28 o 
  -3   1  12     1010.51     1056.35     48.60 o 
  -1   1  12     2740.25     2572.58     77.47 o 
   1   1  12      162.63      147.49     17.06 o 
   3   1  12     2852.76     2814.34     79.61 o 
   5   1  12      141.65      124.21     16.99 o 
   7   1  12      981.89      958.64     58.34 o 
   9   1  12      328.97      298.94     34.29 o 
  11   1  12       18.94       21.27     17.99 o 
  13   1  12      181.77      138.21     25.58 o 
  15   1  12     1530.96     1530.97    123.89 o 
  17   1  12      461.48      495.94     50.18 o 
  19   1  12      121.01      145.23     29.54 o 
  21   1  12        5.32       12.86     22.25 o 
 -22   2  12     2540.73     2766.58    137.98 o 
 -20   2  12     2476.49     2513.28    116.27 o 
 -18   2  12       73.39       86.75     22.82 o 
 -16   2  12      971.45      957.59     69.44 o 
 -14   2  12      352.82      360.76     42.71 o 
 -12   2  12       92.52      141.48     30.60 o 
 -10   2  12      875.40      960.22    109.85 o 
  -8   2  12     4323.60     4577.02    418.37 o 
  -6   2  12      247.51      257.08     34.34 o 
  -4   2  12       53.03       19.14     12.58 o 
  -2   2  12      695.43      686.25     52.47 o 
   0   2  12     1191.05     1188.74     75.25 o 
   2   2  12     1009.91      918.48     67.13 o 
   4   2  12      741.52      754.33     55.86 o 
   6   2  12       80.99       71.73     22.32 o 
   8   2  12      199.43      227.71     40.11 o 
  10   2  12     6803.95     6664.30    342.23 o 
  12   2  12      547.76      567.93     60.03 o 
  14   2  12        0.05       20.58     17.82 o 
  16   2  12       11.25       -0.65     11.70 o 
  18   2  12      208.92      254.90     38.99 o 
 -13   3  12      347.48      444.60     57.59 o 
 -11   3  12        0.17       16.52     15.73 o 
  -9   3  12        1.94      -14.55     14.38 o 
  -7   3  12      107.46       42.36     17.29 o 
  -5   3  12     3411.58     3809.31    277.99 o 
  -3   3  12      142.39      163.67     30.85 o 
  -1   3  12      104.00      122.99     23.26 o 
   1   3  12      476.05      448.07     43.05 o 
   3   3  12      205.93      199.12     36.02 o 
   5   3  12     1763.97     1702.86    146.03 o 
   7   3  12      384.66      363.43     41.91 o 
   9   3  12      415.06      491.35     79.84 o 
 -23   1  13     1316.77     1236.86     91.88 o 
 -21   1  13      196.50      189.01     35.62 o 
 -19   1  13       25.44       36.02     14.93 o 
 -17   1  13      209.09      199.27     38.04 o 
 -15   1  13     1629.00     1608.50    100.66 o 
 -13   1  13     3215.43     3322.98    222.27 o 
 -11   1  13     2708.46     2919.31    132.98 o 
  -9   1  13     1844.17     1953.47     99.06 o 
  -7   1  13      492.75      458.39     45.08 o 
  -5   1  13        9.06       28.21     14.04 o 
  -3   1  13      769.89      696.70     50.33 o 
  -1   1  13     2278.79     2231.35     75.54 o 
   1   1  13      331.88      314.35     30.24 o 
   3   1  13      297.20      285.65     31.60 o 
   5   1  13      436.78      372.48     37.07 o 
   7   1  13      353.25      358.63     39.44 o 
   9   1  13        8.99      -13.37     11.52 o 
  11   1  13       28.07       20.91     16.75 o 
  13   1  13      118.62      166.47     30.68 o 
  15   1  13      272.81      279.13     37.87 o 
  17   1  13     1393.66     1383.17     93.43 o 
 -18   2  13       87.13       62.42     24.26 o 
 -16   2  13      188.62      205.88     39.65 o 
 -14   2  13     1234.05     1521.79    152.28 o 
 -12   2  13      605.81      600.11     65.18 o 
 -10   2  13      288.03      260.06     43.46 o 
  -8   2  13       19.63       11.60     13.94 o 
  -6   2  13     1815.16     1875.68    119.50 o 
  -4   2  13       16.25       16.40     13.16 o 
  -2   2  13      279.37      303.46     43.74 o 
   0   2  13     1140.86     1221.60    121.78 o 
   2   2  13      373.63      428.18     47.10 o 
   4   2  13     1215.49     1286.90     85.81 o 
   6   2  13       45.57       52.43     17.64 o 
   8   2  13      642.52      657.44     63.20 o 
  10   2  13     1128.11     1033.68     79.65 o 
  12   2  13        0.25       15.81     24.06 o 
  14   2  13      323.70      328.08     44.24 o 
  -5   3  13      775.82      860.47    117.52 o 
  -3   3  13      479.60      644.36     58.20 o 
  -1   3  13     1395.06     1430.07    117.84 o 
 -20   0  14        0.15       -4.97     16.68 o 
 -18   0  14      233.77      144.33     36.12 o 
 -16   0  14     3196.75     3369.63    218.58 o 
 -14   0  14     1155.40     1107.51    124.62 o 
 -12   0  14      170.41      134.50     46.14 o 
 -10   0  14       14.84       -3.13     60.02 o 
  -8   0  14     2092.83     1947.59    185.94 o 
  -6   0  14     1332.43     1285.20    133.22 o 
  -4   0  14      317.59      252.32     57.84 o 
  -2   0  14     9178.68     8280.93    504.04 o 
   0   0  14      172.22      139.94     45.22 o 
   2   0  14     1278.14     1256.70    100.95 o 
   4   0  14      888.73      846.77    106.26 o 
   6   0  14      371.80      367.06     76.71 o 
   8   0  14     2589.06     2689.07    197.99 o 
  10   0  14       67.44      138.44     48.74 o 
  12   0  14     1191.93      985.26    120.54 o 
  14   0  14       13.79      -19.15     26.90 o 
 -17   1  14      867.29      792.80     75.80 o 
 -15   1  14      128.11      168.13     36.28 o 
 -13   1  14      203.49      228.90     40.87 o 
 -11   1  14      463.70      532.15     59.73 o 
  -9   1  14      976.28      986.88     70.39 o 
  -7   1  14      551.32      508.32     50.23 o 
  -5   1  14      736.31      616.17     55.45 o 
  -3   1  14      851.34      777.75     55.79 o 
  -1   1  14     2678.24     2475.08    113.19 o 
   1   1  14        0.61       19.46     12.42 o 
   3   1  14       70.97       31.86     11.56 o 
   5   1  14       36.20       20.49     16.10 o 
   7   1  14      715.74      676.72     57.81 o 
   9   1  14      151.98      110.01     27.42 o 
  11   1  14     1004.61      860.38     77.53 o 
  13   1  14      354.97      374.48     53.41 o 
 -12   2  14     2495.65     2529.47    138.34 o 
 -10   2  14      329.75      353.00     48.66 o 
  -8   2  14      309.48      333.23     47.16 o 
  -6   2  14      530.71      592.61     64.60 o 
  -4   2  14      278.63      304.27     51.57 o 
  -2   2  14     1250.51     1203.24    105.40 o 
   0   2  14     5240.77     5913.61    308.93 o 
   2   2  14     1709.93     1577.38    128.15 o 
   4   2  14      700.02      738.46    122.45 o 
   6   2  14      628.67      631.84     66.05 o 
 -11   1  15     1019.37      985.69     85.37 o 
  -9   1  15        4.19       21.64     25.88 o 
  -7   1  15     1487.63     1503.94    118.69 o 
  -5   1  15      131.80       81.50     40.22 o 
  -3   1  15      564.66      567.48     65.31 o 
  -1   1  15       20.71       34.51     32.68 o 
   1   1  15     2354.89     2237.99    122.92 o 
   3   1  15     1129.49      985.31     98.88 o 
   5   1  15      249.60      211.88     34.68 o 
                                                 
